# Supplementary material for: Allele‐Specific Regulation of PAXIP1‐AS1 by SMC3/CEBPB at rs112651172 in Psychiatric Disorders Drives Synaptic and Behavioral Dysfunctions in Mice
Source: Adv Sci (Weinh). 2025 Sep 5;12(44):e08259. doi: 10.1002/advs.202508259 (PMC12667460; doi:10.1002/advs.202508259)
Supplement: Supplementary file 2 — Supporting Information [file ADVS-12-e08259-s001.xlsx]

## Sheet: Supplementary Table 1
Supplementary Table 1 Sample information
				WGS						RNA-seq
Diagnosis	Gender	Old (years)		Total number of pair reads	Total pairwise mapped reads	Total properly pairwise mapped reads mapped reads	Percentage of pairwise mapped reads in total reads	Percentage of properly pairwise mapped reads in total reads		Total number of reads	Mapped reads	Unique mapped reads	Percentage of mapped reads in total reads	Percentage of unique mapped reads in mapped reads
Schizophrenia (SCZ)	Female	19		764406550	762127776	740921924	0.997019	0.969277		76532004	61160942	58924952	0.799155	0.769939
Healthy										89260318	71222732	68662730	0.797922	0.769241
Schizophrenia (SCZ)	Female	29		783957490	781657702	760423120	0.997066	0.96998		108368500	86071380	80673622	0.794247	0.744438
Healthy										89959292	65376026	62789076	0.726729	0.697972
Schizophrenia (SCZ)	Male	35		737869382	735385680	715393360	0.996634	0.969539		98846566	85053558	81689606	0.86046	0.826428
Healthy										94357770	80005142	77220820	0.847891	0.818383
Schizophrenia (SCZ)	Male	41		639075776	637332492	620122380	0.997272	0.970342		106095658	92053292	88882234	0.867644	0.837756
Healthy										109554768	93870532	90937802	0.856837	0.830067
Biplolar disorders (BPD)	Male	17		739841090	737664414	727060556	0.997058	0.982725		190029316	169683648	151597650	0.892934	0.893413
Healthy										140166150	124640308	111150112	0.889233	0.891767
Biplolar disorders (BPD)	Male	18		682288742	680348158	663185706	0.997156	0.972002		103077580	98431034	80515990	0.954922	0.817994
Healthy										104432628	99891774	79301332	0.956519	0.793872
Biplolar disorders (BPD)	Female	18		678950298	676906010	659355122	0.996989	0.971139		140995872	133143124	104997366	0.944305	0.788605
Healthy										98389832	92058940	73807250	0.935655	0.801739
Biplolar disorders (BPD)	Male	22		802978936	800306418	783808626	0.996672	0.976126		102561710	96997274	81560042	0.945745	0.840849
Healthy										105732952	99783224	87625596	0.943729	0.87816
Biplolar disorders (BPD)	Male	44		762987414	760521666	742503662	0.996768	0.973153		99362902	94124718	86365232	0.947282	0.917562
Healthy										102308798	95012788	86809882	0.928686	0.913665

## Sheet: Supplementary Table 2
Supplementary Table 2 Number of Psychiatry related ASE in twin pairs
Twin		Significant Isoform	Merge With Heter-SNPs
			Isoform	Percent	SNP	Pair
SDC1		137	132	96.3504	400	424
SDC2		185	169	91.3514	524	557
SDC3		68	65	95.5882	275	283
SDC4		59	54	91.5254	178	189
BDC1		132	121	91.6667	340	349
BDC2		106	100	94.3396	326	350
BDC3		136	125	91.9118	340	364
BDC4		139	128	92.0863	403	432
BDC5		124	113	91.129	315	330
Merge	At Least One	-	531	-	2016	2151
	At Least Two	-	219	-	726	754
	BF>100	-	104	-	277	283

## Sheet: Supplementary Table 3
Supplementary Table 3-1 Distribution of ASE SNPs across RegulomeDB categories 1-8
Catalogue	number_Control		percent_Control	number_BF>100		percent_BF>100
Cat1	209	6355	1.36628	14	124	5.6
Cat2	1051		6.87063	18		7.2
Cat3	1275		8.33497	16		6.4
Cat4	3820		24.9722	76		30.4
Cat5	5699	8942	37.2557	78	126	31.2
Cat6	1403		9.17173	21		8.4
Cat7	1840		12.0285	27		10.8
SUM	15297		100	250		100
Supplementary Table 3-2 RegulomeDB categories: scores and supporting functional annotations
Score	Supporting data
1a	eQTL/caQTL + TF binding + matched TF motif +matched Footprint + chromatin accessibility peak
1b	eQTL/caQTL + TF binding + any motif + Footprint + chromatin accessibility peak
1c	eQTL/caQTL + TF binding + matched TF motif + chromatin accessibility peak
1d	eQTL/caQTL + TF binding + any motif + chromatin accessibility peak
1e	eQTL/caQTL + TF binding + matched TF motif
1f	eQTL/caQTL + TF binding/chromatin accessibility peak
2a	TF binding + matched TF motif +matched Footprint + chromatin accessibility peak
2b	TF binding + any motif + Footprint + chromatin accessibility peak
2c	TF binding + matched TF motif + chromatin accessibility peak
3a	TF binding + any motif + chromatin accessibility peak
3b	TF binding + matched TF motif
4	TF binding + chromatin accessibility peak
5	TF binding or chromatin accessibility peak
6	Motif hit
7	Other

## Sheet: Supplementary Table 4
Supplementary Table 4 The effects of ASE SNP motif disruption identified by MotifBreakR
Count	Control	BF>100
0	7081	88
1	3190	60
>=2	5026	102
No Motif Disrupted	7081	88
Motif Disrupted	8216	162

## Sheet: Supplementary Table 5
Supplementary Table 5 Allele frequency of 19 ASE-SNPs
Snp	Population	Total	European	African	African Others	African American	Asian	East Asian	Other Asian	Latin American 1	Latin American 2	South Asian	Other
rs112651172(C>G)	Sample Size	18890	14286	2946	114	2832	112	86	26	146	610	98	692
	Ref Allele	C=0.98094	C=0.99594	C=0.9304	C=0.930	C=0.9304	C=0.866	C=0.86	C=0.88	C=0.925	C=0.926	C=0.97	C=0.967
	Alt Allele	G=0.01906	G=0.00406	G=0.0696	G=0.070	G=0.0696	G=0.134	G=0.14	G=0.12	G=0.075	G=0.074	G=0.03	G=0.033
rs58584712(G>A/G>T)	Sample Size	49982	36390	5754	198	5556	2738	2036	702	1226	1784	806	1284
	Ref Allele	G=0.74913	G=0.79220	G=0.6528	G=0.621	G=0.6539	G=0.3959	G=0.3851	G=0.427	G=0.7496	G=0.7556	G=0.705	G=0.7321
	Alt Allele	A=0.25087, T=0.00000	A=0.20780, T=0.00000	A=0.3472, T=0.0000	A=0.379, T=0.000	A=0.3461, T=0.0000	A=0.6041, T=0.0000	A=0.6149, T=0.0000	A=0.573, T=0.000	A=0.2504, T=0.0000	A=0.2444, T=0.0000	A=0.295, T=0.000	A=0.2679, T=0.0000
rs55759812(A>C)	Sample Size	19304	14152	3666	188	3478	112	86	26	152	612	98	512
	Ref Allele	A=0.94167	A=0.94849	A=0.9321	A=0.947	A=0.9313	A=0.750	A=0.77	A=0.69	A=0.928	A=0.935	A=0.68	A=0.926
	Alt Allele	C=0.05833	C=0.05151	C=0.0679	C=0.053	C=0.0687	C=0.250	C=0.23	C=0.31	C=0.072	C=0.065	C=0.32	C=0.074
rs7094115(C>T)	Sample Size	25136	18126	4884	222	4662	124	96	28	174	672	98	1058
	Ref Allele	C=0.87401	C=0.92971	C=0.6712	C=0.604	C=0.6744	C=0.734	C=0.72	C=0.79	C=0.862	C=0.926	C=0.72	C=0.8554
	Alt Allele	T=0.12599	T=0.07029	T=0.3288	T=0.396	T=0.3256	T=0.266	T=0.28	T=0.21	T=0.138	T=0.074	T=0.28	T=0.1446
rs17134162(G>C/G>T)	Sample Size	18890	14286	2946	114	2832	112	86	26	146	610	98	692
	Ref Allele	G=0.96109	G=0.99741	G=0.8014	G=0.754	G=0.8033	G=0.705	G=0.67	G=0.81	G=0.952	G=0.987	G=0.88	G=0.923
	Alt Allele	T=0.03891	T=0.00259	T=0.1986	T=0.246	T=0.1967	T=0.295	T=0.33	T=0.19	T=0.048	T=0.013	T=0.12	T=0.077
rs9949546(T>A/T>C)	Sample Size	21784	15316	4384	198	4186	124	96	28	174	672	98	1016
	Ref Allele	T=0.12137	T=0.07228	T=0.2644	T=0.338	T=0.2609	T=0.589	T=0.57	T=0.64	T=0.109	T=0.185	T=0.29	T=0.1319
	Alt Allele	A=0.00000, C=0.87863	A=0.00000, C=0.92772	A=0.0000, C=0.7356	A=0.000, C=0.662	A=0.0000, C=0.7391	A=0.000, C=0.411	A=0.00, C=0.43	A=0.00, C=0.36	A=0.000, C=0.891	A=0.000, C=0.815	A=0.00, C=0.71	A=0.0000, C=0.8681
rs10405769(A>G)	Sample Size	18520	14152	2898	114	2784	112	86	26	146	610	98	504
	Ref Allele	A=0.46172	A=0.49392	A=0.2426	A=0.184	A=0.2450	A=0.652	A=0.64	A=0.69	A=0.555	A=0.649	A=0.66	A=0.482
	Alt Allele	G=0.53828	G=0.50608	G=0.7574	G=0.816	G=0.7550	G=0.348	G=0.36	G=0.31	G=0.445	G=0.351	G=0.34	G=0.518
rs4801583(A>G)	Sample Size	31948	21238	5564	234	5330	172	112	60	320	2832	110	1712
	Ref Allele	A=0.46785	A=0.49247	A=0.2380	A=0.162	A=0.2413	A=0.703	A=0.661	A=0.78	A=0.497	A=0.6716	A=0.636	A=0.5327
	Alt Allele	G=0.53215	G=0.50753	G=0.7620	G=0.838	G=0.7587	G=0.297	G=0.339	G=0.22	G=0.503	G=0.3284	G=0.364	G=0.4673
rs77605121(G>A)	Sample Size	22358	14286	6346	272	6074	112	86	26	152	612	98	752
	Ref Allele	G=0.95635	G=0.96346	G=0.9431	G=0.919	G=0.9442	G=0.911	G=0.94	G=0.81	G=0.934	G=0.954	G=0.96	G=0.945
	Alt Allele	A=0.04365	A=0.03654	A=0.0569	A=0.081	A=0.0558	A=0.089	A=0.06	A=0.19	A=0.066	A=0.046	A=0.04	A=0.055
rs6142495(C>T)	Sample Size	25698	17398	3624	126	3498	160	102	58	292	2768	110	1346
	Ref Allele	C=0.79146	C=0.82797	C=0.5944	C=0.540	C=0.5963	C=0.625	C=0.637	C=0.60	C=0.784	C=0.8385	C=0.664	C=0.7853
	Alt Allele	T=0.20854	T=0.17203	T=0.4056	T=0.460	T=0.4037	T=0.375	T=0.363	T=0.40	T=0.216	T=0.1615	T=0.336	T=0.2147
rs74435468(G>C/G>T)	Sample Size	16414	12810	2370	78	2292	58	48	10	118	428	44	586
	Ref Allele	G=0.97338	G=0.96815	G=0.9975	G=1.00	G=0.9974	G=1.00	G=1.00	G=1.0	G=1.000	G=1.000	G=1.00	G=0.961
	Alt Allele	C=0.02662, T=0.00000	C=0.03185, T=0.00000	C=0.0025, T=0.0000	C=0.00, T=0.00	C=0.0026, T=0.0000	C=0.00, T=0.00	C=0.00, T=0.00	C=0.0, T=0.0	C=0.000, T=0.000	C=0.000, T=0.000	C=0.00, T=0.00	C=0.039, T=0.000
rs9768501(A>G)	Sample Size	18890	14286	2946	114	2832	112	86	26	146	610	98	692
	Ref Allele	A=0.30757	A=0.30645	A=0.2824	A=0.289	A=0.2821	A=0.554	A=0.53	A=0.62	A=0.329	A=0.333	A=0.51	A=0.342
	Alt Allele	G=0.69243	G=0.69355	G=0.7176	G=0.711	G=0.7179	G=0.446	G=0.47	G=0.38	G=0.671	G=0.667	G=0.49	G=0.658
rs4936090(T>A/T>C)	Sample Size	51326	36408	6830	284	6546	2738	2036	702	1238	1778	798	1536
	Ref Allele	T=0.80690	T=0.89994	T=0.4922	T=0.433	T=0.4948	T=0.4770	T=0.4430	T=0.575	T=0.7658	T=0.6732	T=0.808	T=0.7760
	Alt Allele	C=0.19310	C=0.10006	C=0.5078	C=0.567	C=0.5052	C=0.5230	C=0.5570	C=0.425	C=0.2342	C=0.3268	C=0.192	C=0.2240
rs12436620(A>G)	Sample Size	69596	46148	11426	418	11008	2798	2064	734	1394	4036	834	2960
	Ref Allele	A=0.76864	A=0.77505	A=0.73902	A=0.758	A=0.73828	A=0.9132	A=0.9181	A=0.899	A=0.7425	A=0.6987	A=0.685	A=0.7777
	Alt Allele	G=0.23136	G=0.22495	G=0.26098	G=0.242	G=0.26172	G=0.0868	G=0.0819	G=0.101	G=0.2575	G=0.3013	G=0.315	G=0.2223
rs2854920(C>A/C>G/C>T)	Sample Size	18890	14286	2946	114	2832	112	86	26	146	610	98	692
	Ref Allele	C=0.69264	C=0.65750	C=0.8921	C=0.939	C=0.8902	C=0.330	C=0.36	C=0.23	C=0.685	C=0.662	C=0.54	C=0.678
	Alt Allele	T=0.30736	T=0.34250	T=0.1079	T=0.061	T=0.1098	T=0.670	T=0.64	T=0.77	T=0.315	T=0.338	T=0.46	T=0.322
rs11870986(T>A/T>C/T>G)	Sample Size	220950	172014	17054	496	16558	3404	2544	860	6300	10730	892	10556
	Ref Allele	T=0.344825	T=0.330595	T=0.36361	T=0.355	T=0.36387	T=0.6469	T=0.6470	T=0.647	T=0.3468	T=0.40289	T=0.643	T=0.36349
	Alt Allele	A=0.000000, C=0.655175	A=0.000000, C=0.669405	A=0.00000, C=0.63639	A=0.000, C=0.645	A=0.00000, C=0.63613	A=0.0000, C=0.3531	A=0.0000, C=0.3530	A=0.000, C=0.353	A=0.0000, C=0.6532	A=0.00000, C=0.59711	A=0.000, C=0.357	A=0.00000, C=0.63651
rs3802002(T>C/T>G)	Sample Size	19676	14286	3716	188	3528	112	86	26	152	612	98	700
	Ref Allele	T=0.97474	T=0.97858	T=0.9734	T=0.968	T=0.9736	T=0.795	T=0.78	T=0.85	T=0.967	T=0.954	T=0.95	T=0.956
	Alt Allele	C=0.02526	C=0.02142	C=0.0266	C=0.032	C=0.0264	C=0.205	C=0.22	C=0.15	C=0.033	C=0.046	C=0.05	C=0.044
rs12108(T>A)	Sample Size	27876	20348	3540	122	3418	168	112	56	146	610	98	2966
	Ref Allele	T=0.84876	T=0.83556	T=0.9472	T=0.992	T=0.9456	T=0.827	T=0.804	T=0.88	T=0.877	T=0.718	T=0.87	T=0.8479
	Alt Allele	A=0.15124	A=0.16444	A=0.0528	A=0.008	A=0.0544	A=0.173	A=0.196	A=0.12	A=0.123	A=0.282	A=0.13	A=0.1521
rs13250(G>A/G>C)	Sample Size	25966	21890	1764	68	1696	94	66	28	110	384	82	1642
	Ref Allele	G=0.84511	G=0.83531	G=0.9405	G=0.94	G=0.9404	G=0.96	G=0.95	G=0.96	G=0.973	G=0.930	G=0.96	G=0.8325
	Alt Allele	A=0.15489, C=0.00000	A=0.16469, C=0.00000	A=0.0595, C=0.0000	A=0.06, C=0.00	A=0.0596, C=0.0000	A=0.04, C=0.00	A=0.05, C=0.00	A=0.04, C=0.00	A=0.027, C=0.000	A=0.070, C=0.000	A=0.04, C=0.00	A=0.1675, C=0.0000

## Sheet: Supplementary Table 6
Supplementary Table 6 Genes induced by PAXIP1-AS1 overexpression in mouse PFC
Genename	Geneid	Chrom	Start	End	Strand	Genetype		Geneid	ALT.1	ALT.2	ctrl.1	ctrl.2	ctrl.3	REF.1	REF.2	baseMean	log2FoldChange	lfcSE	stat	pvalue	padj
Epas1	ENSMUSG00000024140.11	chr17	87061128	87140838	+	protein_coding	EPAS1	ENSMUSG00000024140.11	6964	6630	4194	4818	5079	6022	6782	5842.06	0.44414	0.0827878	5.3648	8.1e-08	0.000418482
Vwf	ENSMUSG00000001930.18	chr6	125523737	125663642	+	protein_coding	VWF	ENSMUSG00000001930.18	1508	1485	680	898	1031	1066	1244	1151.69	0.560587	0.105589	5.30912	1.1e-07	0.000418482
Farp1	ENSMUSG00000025555.15	chr14	121272612	121521156	+	protein_coding	FARP1	ENSMUSG00000025555.15	2464	2086	1177	1221	1758	2115	1960	1853.56	0.542045	0.104804	5.17201	2.32e-07	0.00065984
Atp5md	ENSMUSG00000071528.5	chr19	47071903	47079086	-	protein_coding	ATP5MD	ENSMUSG00000071528.5	161	394	1094	926	789	529	543	603.199	-0.736165	0.144126	-5.10779	3.26e-07	0.000742971
Nipbl	ENSMUSG00000022141.8	chr15	8320101	8473947	-	protein_coding	NIPBL	ENSMUSG00000022141.8	2147	2016	1191	1379	1488	1503	1603	1645.28	0.473297	0.0974888	4.85489	1.2e-06	0.00228807
Ttc28	ENSMUSG00000033209.18	chr5	111027669	111437646	+	protein_coding	TTC28	ENSMUSG00000033209.18	831	724	402	358	554	592	503	579.09	0.581462	0.123176	4.7206	2.35e-06	0.00306581
Adgrf5	ENSMUSG00000056492.7	chr17	43671342	43770448	+	protein_coding	ADGRF5	ENSMUSG00000056492.7	2380	2331	1277	1580	1745	1811	2465	1966.4	0.486565	0.103596	4.69677	2.64e-06	0.00306581
Ptprb	ENSMUSG00000020154.11	chr10	116111428	116225440	+	protein_coding	PTPRB	ENSMUSG00000020154.11	3426	2781	1360	1851	2246	2102	2658	2399.53	0.560247	0.119417	4.69152	2.71e-06	0.00306581
Adcy9	ENSMUSG00000005580.12	chr16	4105393	4238362	-	protein_coding	ADCY9	ENSMUSG00000005580.12	2074	1347	956	823	1160	1385	1240	1317.54	0.582418	0.12422	4.68861	2.75e-06	0.00306581
Zbtb20	ENSMUSG00000022708.17	chr16	42696244	43462965	+	protein_coding	ZBTB20	ENSMUSG00000022708.17	4916	2857	1109	2049	2253	2221	3129	2756.13	0.739702	0.158271	4.67364	2.96e-06	0.00306581
Eef1akmt1	ENSMUSG00000021951.8	chr14	57787054	57809069	-	protein_coding	EEF1AKMT1	ENSMUSG00000021951.8	42	45	215	150	181	135	108	118.712	-0.832373	0.18079	-4.60409	4.14e-06	0.00373071
Rsrp1	ENSMUSG00000037266.19	chr4	134650903	134654982	+	protein_coding	RSRP1	ENSMUSG00000037266.19	1083	1515	2807	2824	3169	2844	2043	2232.7	-0.412454	0.0900909	-4.5782	4.69e-06	0.00373071
Itih5	ENSMUSG00000025780.8	chr2	10158382	10261340	+	protein_coding	ITIH5	ENSMUSG00000025780.8	1750	1775	1014	1283	1373	1451	1740	1498	0.436198	0.0953422	4.57508	4.76e-06	0.00373071
Celsr1	ENSMUSG00000016028.12	chr15	85783130	85918404	-	protein_coding	CELSR1	ENSMUSG00000016028.12	590	362	192	139	301	418	366	349.475	0.788858	0.17267	4.56859	4.91e-06	0.00373071
Ahnak	ENSMUSG00000069833.14	chr19	8966648	9054278	+	protein_coding	AHNAK	ENSMUSG00000069833.14	3214	2375	1093	1784	1967	2146	2330	2179.23	0.57701	0.127536	4.52431	6.06e-06	0.0040702
Cdh4	ENSMUSG00000000305.13	chr2	179084224	179541166	+	protein_coding	CDH4	ENSMUSG00000000305.13	846	715	446	379	580	608	579	605.133	0.539597	0.119277	4.52389	6.07e-06	0.0040702
Foxo1	ENSMUSG00000044167.7	chr3	52175757	52260642	+	protein_coding	FOXO1	ENSMUSG00000044167.7	925	1403	774	830	841	998	1149	990.995	0.417821	0.0926771	4.50835	6.53e-06	0.00413671
Igf1r	ENSMUSG00000005533.11	chr7	67602575	67883416	+	protein_coding	IGF1R	ENSMUSG00000005533.11	3106	2535	1815	2056	2097	2461	2324	2373.48	0.423848	0.0944712	4.48653	7.24e-06	0.00434241
mt-Nd4l	ENSMUSG00000065947.1	chrM	9877	10173	+	protein_coding	MT-ND4L	ENSMUSG00000065947.1	1140	985	569	609	696	839	1306	892.712	0.577925	0.129342	4.46821	7.89e-06	0.00449482
Kcng3	ENSMUSG00000045053.3	chr17	83893386	83939324	-	protein_coding	KCNG3	ENSMUSG00000045053.3	170	130	27	22	67	57	79	84.0008	1.1555	0.258701	4.46654	7.95e-06	NA
Iqsec3	ENSMUSG00000040797.17	chr6	121349892	121450637	-	protein_coding	IQSEC3	ENSMUSG00000040797.17	4777	4000	2709	3130	3696	4237	3907	3814.71	0.411667	0.093146	4.41959	9.89e-06	0.00514337
Birc6	ENSMUSG00000024073.17	chr17	74835290	75010351	+	protein_coding	BIRC6	ENSMUSG00000024073.17	5874	3815	2345	2736	3345	3084	3549	3641.06	0.565852	0.128058	4.41873	9.93e-06	0.00514337
Cyfip2	ENSMUSG00000020340.17	chr11	46084677	46203686	-	protein_coding	CYFIP2	ENSMUSG00000020340.17	31953	33476	22070	23460	29209	27422	28006	28112.6	0.35978	0.0817102	4.40313	1.07e-05	0.00528731
Mmp12	ENSMUSG00000049723.15	chr9	7344381	7369499	+	protein_coding	MMP12	ENSMUSG00000049723.15	0	0	13	15	147	4	13	24.6346	-3.49845	0.79591	-4.39554	1.1e-05	NA
Dand5	ENSMUSG00000053226.8	chr8	85542033	85559038	-	protein_coding	DAND5	ENSMUSG00000053226.8	7	23	111	102	119	85	69	68.9084	-1.18838	0.272129	-4.36696	1.26e-05	NA
Lamb2	ENSMUSG00000052911.10	chr9	108356935	108367729	+	protein_coding	LAMB2	ENSMUSG00000052911.10	1050	1051	692	792	862	1072	889	920.04	0.384607	0.0881887	4.36118	1.29e-05	0.00597992
Cspg4	ENSMUSG00000032911.7	chr9	56772317	56807154	+	protein_coding	CSPG4	ENSMUSG00000032911.7	586	668	312	321	513	681	523	518.216	0.539153	0.123712	4.35814	1.31e-05	0.00597992
Lpp	ENSMUSG00000033306.16	chr16	24212257	24811328	+	protein_coding	LPP	ENSMUSG00000033306.16	606	373	263	254	268	335	373	364.99	0.630054	0.145937	4.31731	1.58e-05	0.00666705
Syn3	ENSMUSG00000059602.15	chr10	85890989	86334760	-	protein_coding	SYN3	ENSMUSG00000059602.15	521	309	171	173	238	259	227	282.687	0.721388	0.16805	4.29269	1.77e-05	0.00705911
Col4a5	ENSMUSG00000031274.17	chrX	140258381	140472230	+	protein_coding	COL4A5	ENSMUSG00000031274.17	175	129	56	47	81	102	124	105.854	0.842897	0.196576	4.2879	1.8e-05	0.00705911
Lcor	ENSMUSG00000025019.18	chr19	41471076	41574975	+	protein_coding	LCOR	ENSMUSG00000025019.18	487	298	106	202	223	277	325	284.092	0.767791	0.179336	4.28129	1.86e-05	0.00705911
Nbea	ENSMUSG00000027799.13	chr3	55532616	56091122	-	protein_coding	NBEA	ENSMUSG00000027799.13	9727	7725	4742	5570	6561	5865	6256	6776.67	0.48047	0.112643	4.26541	2e-05	0.00706228
Apc	ENSMUSG00000005871.16	chr18	34353977	34455605	+	protein_coding	APC	ENSMUSG00000005871.16	18979	12576	7618	9714	11861	11155	12878	12408	0.526566	0.123609	4.25993	2.04e-05	0.00706228
Kmt2e	ENSMUSG00000029004.16	chr5	23639439	23709233	+	protein_coding	KMT2E	ENSMUSG00000029004.16	2891	2262	1355	1690	2099	2118	2365	2144.15	0.474111	0.111672	4.24556	2.18e-05	0.00709214
4932438A13Rik	ENSMUSG00000037270.19	chr3	36917253	37107182	+	protein_coding	4932438A13RIK	ENSMUSG00000037270.19	6520	4046	2257	2939	3663	3084	3819	3886.4	0.592518	0.140203	4.22613	2.38e-05	0.00709214
Sik1	ENSMUSG00000024042.8	chr17	32063224	32074778	-	protein_coding	SIK1	ENSMUSG00000024042.8	479	721	429	302	328	720	610	513.9	0.565984	0.133994	4.22395	2.4e-05	0.00709214
Tpst1	ENSMUSG00000034118.16	chr5	130102167	130164570	+	protein_coding	TPST1	ENSMUSG00000034118.16	169	242	477	525	477	344	374	358.33	-0.466348	0.110494	-4.22057	2.44e-05	0.00709214
Slc24a4	ENSMUSG00000041771.15	chr12	102094992	102233350	+	protein_coding	SLC24A4	ENSMUSG00000041771.15	1266	945	448	690	807	831	871	856.172	0.562465	0.133317	4.219	2.45e-05	0.00709214
Ccdc3	ENSMUSG00000026676.8	chr2	5142587	5235689	+	protein_coding	CCDC3	ENSMUSG00000026676.8	562	703	402	245	451	641	436	496.015	0.563324	0.133785	4.21066	2.55e-05	0.00709214
Htt	ENSMUSG00000029104.16	chr5	34919084	35069878	+	protein_coding	HTT	ENSMUSG00000029104.16	4903	4137	2449	3046	3851	3744	3756	3746.99	0.441546	0.104875	4.21021	2.55e-05	0.00709214
Polr2g	ENSMUSG00000071662.5	chr19	8770491	8775941	-	protein_coding	POLR2G	ENSMUSG00000071662.5	115	199	606	419	629	536	462	401.548	-0.694534	0.165587	-4.19437	2.74e-05	0.00735363
Ubr4	ENSMUSG00000066036.15	chr4	139079920	139216899	+	protein_coding	UBR4	ENSMUSG00000066036.15	7179	4716	2819	3350	4705	4436	4518	4641.82	0.53585	0.12785	4.19123	2.77e-05	0.00735363
Diaph2	ENSMUSG00000034480.19	chrX	128650491	129366583	+	protein_coding	DIAPH2	ENSMUSG00000034480.19	1181	1095	725	823	894	914	1066	967.429	0.412181	0.0984756	4.18561	2.84e-05	0.00736652
Lyst	ENSMUSG00000019726.13	chr13	13764982	13953388	+	protein_coding	LYST	ENSMUSG00000019726.13	2631	1822	947	1292	1677	1485	1857	1716.31	0.563743	0.135206	4.1695	3.05e-05	0.00751947
Cntnap5a	ENSMUSG00000070695.5	chr1	115612486	116515053	+	protein_coding	CNTNAP5A	ENSMUSG00000070695.5	1054	1166	625	837	905	965	882	925.818	0.408952	0.0981489	4.16664	3.09e-05	0.00751947
Znrf3	ENSMUSG00000041961.15	chr11	5226324	5394847	-	protein_coding	ZNRF3	ENSMUSG00000041961.15	771	652	470	459	488	533	594	576.629	0.463412	0.111239	4.16592	3.1e-05	0.00751947
Tns1	ENSMUSG00000055322.17	chr1	73949390	74163608	-	protein_coding	TNS1	ENSMUSG00000055322.17	1587	1789	1134	1433	1427	1728	1771	1553.56	0.346016	0.0834279	4.14748	3.36e-05	0.00788918
Notch1	ENSMUSG00000026923.16	chr2	26347915	26406675	-	protein_coding	NOTCH1	ENSMUSG00000026923.16	1200	1026	545	676	930	956	1110	932.756	0.502611	0.121248	4.14533	3.39e-05	0.00788918
Ncoa6	ENSMUSG00000038369.15	chr2	155232576	155315814	-	protein_coding	NCOA6	ENSMUSG00000038369.15	1823	2137	1326	1443	1717	1602	1920	1717.52	0.366376	0.0884797	4.14079	3.46e-05	0.00788918
Itpr3	ENSMUSG00000042644.10	chr17	27276278	27341197	+	protein_coding	ITPR3	ENSMUSG00000042644.10	343	220	94	125	180	247	185	205.392	0.730891	0.176998	4.12937	3.64e-05	0.00799432
Camk1d	ENSMUSG00000039145.17	chr2	5298268	5719326	-	protein_coding	CAMK1D	ENSMUSG00000039145.17	4670	3509	2245	2867	3230	3292	3373	3367.84	0.452907	0.109696	4.12874	3.65e-05	0.00799432
Npas4	ENSMUSG00000045903.10	chr19	5034383	5040344	-	protein_coding	NPAS4	ENSMUSG00000045903.10	85	208	623	419	511	178	170	297.802	-0.806599	0.196142	-4.11233	3.92e-05	0.00842278
Cbl	ENSMUSG00000034342.10	chr9	44054273	44145346	-	protein_coding	CBL	ENSMUSG00000034342.10	3006	2694	1805	2176	2255	2296	2288	2387.68	0.392287	0.0956834	4.09984	4.13e-05	0.00846903
Arc	ENSMUSG00000022602.15	chr15	74540932	74544419	-	protein_coding	ARC	ENSMUSG00000022602.15	1063	2094	6209	4920	3600	4706	4383	3675.46	-0.628584	0.15332	-4.09981	4.13e-05	0.00846903
Igsf10	ENSMUSG00000036334.13	chr3	59224156	59251815	-	protein_coding	IGSF10	ENSMUSG00000036334.13	113	63	16	23	29	57	29	50.356	1.16358	0.284056	4.09632	4.2e-05	NA
Jagn1	ENSMUSG00000051256.11	chr6	113419530	113425190	+	protein_coding	JAGN1	ENSMUSG00000051256.11	53	123	315	337	275	269	224	216.263	-0.718204	0.175358	-4.09564	4.21e-05	0.00846903
Gucy1a2	ENSMUSG00000041624.11	chr9	3532778	3894736	+	protein_coding	GUCY1A2	ENSMUSG00000041624.11	778	372	182	189	373	319	460	399.859	0.802003	0.196054	4.09072	4.3e-05	0.00846903
Atp6v0b	ENSMUSG00000033379.14	chr4	117741523	117744530	-	protein_coding	ATP6V0B	ENSMUSG00000033379.14	451	883	1719	1531	1618	1505	1127	1206.94	-0.475362	0.11622	-4.0902	4.31e-05	0.00846903
Prrc2c	ENSMUSG00000040225.16	chr1	162498294	162568125	-	protein_coding	PRRC2C	ENSMUSG00000040225.16	5652	4422	2774	3192	4075	3517	4214	4052.3	0.46565	0.114036	4.08337	4.44e-05	0.00857418
Grin2b	ENSMUSG00000030209.15	chr6	135690231	136150509	-	protein_coding	GRIN2B	ENSMUSG00000030209.15	18749	11902	5420	7678	10779	8026	8426	10534.4	0.63653	0.15604	4.07928	4.52e-05	0.0085812
Hint1	ENSMUSG00000020267.7	chr11	54757209	54761327	+	protein_coding	HINT1	ENSMUSG00000020267.7	293	420	835	830	744	724	571	606.904	-0.415406	0.102331	-4.05942	4.92e-05	0.00919116
Kcnc3	ENSMUSG00000062785.15	chr7	44240088	44254178	+	protein_coding	KCNC3	ENSMUSG00000062785.15	1336	1482	1129	817	1159	1542	1514	1285.03	0.405062	0.100155	4.04436	5.25e-05	0.00964434
Scg5	ENSMUSG00000023236.8	chr2	113606707	113659466	-	protein_coding	SCG5	ENSMUSG00000023236.8	433	1018	2429	1743	1694	1568	1401	1403.92	-0.557941	0.138251	-4.03571	5.44e-05	0.00984788
Gpr146	ENSMUSG00000044197.9	chr5	139363452	139382170	+	protein_coding	GPR146	ENSMUSG00000044197.9	595	514	334	384	431	512	540	478.018	0.447722	0.111199	4.02629	5.67e-05	0.00992155
Lrp4	ENSMUSG00000027253.16	chr2	91287856	91344124	+	protein_coding	LRP4	ENSMUSG00000027253.16	2151	1836	1294	1480	1690	2132	1650	1759.29	0.389097	0.0967213	4.02287	5.75e-05	0.00992155
Cox18	ENSMUSG00000035505.15	chr5	90362583	90371860	-	protein_coding	COX18	ENSMUSG00000035505.15	67	96	224	217	247	129	148	154.259	-0.592007	0.147211	-4.02149	5.78e-05	0.00992155
Snrpc	ENSMUSG00000024217.11	chr17	28057124	28070942	+	protein_coding	SNRPC	ENSMUSG00000024217.11	42	55	196	169	262	212	149	146.102	-0.814587	0.20266	-4.01948	5.83e-05	0.00992155
Hspg2	ENSMUSG00000028763.19	chr4	137196080	137297941	+	protein_coding	HSPG2	ENSMUSG00000028763.19	481	496	227	197	399	374	461	382.42	0.59645	0.148747	4.00982	6.08e-05	0.0101215
Ndufs3	ENSMUSG00000005510.10	chr2	90724978	90735171	-	protein_coding	NDUFS3	ENSMUSG00000005510.10	257	507	1190	954	848	859	721	729.362	-0.526637	0.131402	-4.00784	6.13e-05	0.0101215
Kcnb1	ENSMUSG00000050556.10	chr2	166937889	167032075	-	protein_coding	KCNB1	ENSMUSG00000050556.10	8457	6645	4905	4866	5965	5473	5755	6114.69	0.428169	0.107044	3.99992	6.34e-05	0.0103166
Ep400	ENSMUSG00000029505.18	chr5	110812239	110918583	-	protein_coding	EP400	ENSMUSG00000029505.18	2502	1898	1453	1350	1861	1924	1972	1876.23	0.429771	0.107559	3.99567	6.45e-05	0.0103554
Acvr2b	ENSMUSG00000061393.15	chr9	119231184	119264061	+	protein_coding	ACVR2B	ENSMUSG00000061393.15	175	121	49	45	84	108	79	98.2948	0.840126	0.211186	3.97813	6.95e-05	0.010949
Ppp1r16b	ENSMUSG00000037754.14	chr2	158507318	158608254	+	protein_coding	PPP1R16B	ENSMUSG00000037754.14	7191	4232	3199	4168	3438	4362	5439	4689.74	0.51868	0.130496	3.97469	7.05e-05	0.010949
Lrrc7	ENSMUSG00000028176.14	chr3	157788528	158267858	-	protein_coding	LRRC7	ENSMUSG00000028176.14	2192	1707	997	1160	1565	1294	1532	1524.12	0.495058	0.124618	3.9726	7.11e-05	0.010949
Ndor1	ENSMUSG00000006471.19	chr2	25134833	25146034	-	protein_coding	NDOR1	ENSMUSG00000006471.19	11	26	105	92	85	66	47	58.1307	-0.985991	0.249015	-3.95957	7.51e-05	NA
Fasn	ENSMUSG00000025153.10	chr11	120696672	120715373	-	protein_coding	FASN	ENSMUSG00000025153.10	7717	6297	5277	4400	6092	7315	5891	6188.6	0.386245	0.0977157	3.95274	7.73e-05	0.0116291
mt-Nd5	ENSMUSG00000064367.1	chrM	11742	13565	+	protein_coding	MT-ND5	ENSMUSG00000064367.1	407220	375691	230376	302641	248153	240998	387829	318832	0.460104	0.116446	3.95122	7.78e-05	0.0116291
Pcdhgb2	ENSMUSG00000102748.2	chr18	37822881	37974926	+	protein_coding	PCDHGB2	ENSMUSG00000102748.2	200	233	101	143	125	187	149	165.024	0.571011	0.144718	3.94569	7.96e-05	0.0116291
Atp5o	ENSMUSG00000022956.12	chr16	91722102	91728575	-	protein_coding	ATP5O	ENSMUSG00000022956.12	103	240	665	596	570	676	478	449.946	-0.709081	0.179852	-3.94258	8.06e-05	0.0116291
Lrp1	ENSMUSG00000040249.16	chr10	127374030	127457017	-	protein_coding	LRP1	ENSMUSG00000040249.16	13668	9985	7227	7556	10636	11793	10530	10310.9	0.426646	0.108612	3.92816	8.56e-05	0.0120795
Atp5h	ENSMUSG00000034566.11	chr11	115306515	115310788	-	protein_coding	ATP5H	ENSMUSG00000034566.11	298	517	1067	1106	868	934	808	766.366	-0.481341	0.122558	-3.92745	8.59e-05	0.0120795
Slc1a2	ENSMUSG00000005089.16	chr2	102489004	102621129	+	protein_coding	SLC1A2	ENSMUSG00000005089.16	146495	106945	70183	98058	96371	101173	125112	108023	0.442661	0.112893	3.92105	8.82e-05	0.0122536
Elob	ENSMUSG00000055839.7	chr17	24043712	24048110	-	protein_coding	ELOB	ENSMUSG00000055839.7	257	352	936	694	944	941	669	652.524	-0.543499	0.139177	-3.90508	9.42e-05	0.0129339
Dync1h1	ENSMUSG00000018707.14	chr12	110567886	110633379	+	protein_coding	DYNC1H1	ENSMUSG00000018707.14	22288	14917	11274	11258	15542	15079	14801	15301.3	0.453219	0.116337	3.89572	9.79e-05	0.0132837
Shank1	ENSMUSG00000038738.16	chr7	43959677	44009996	+	protein_coding	SHANK1	ENSMUSG00000038738.16	24047	14795	10030	9880	16350	15636	13616	15259.6	0.522226	0.134359	3.88679	0.000101578	0.0134318
Tbc1d17	ENSMUSG00000038520.16	chr7	44484047	44498503	-	protein_coding	TBC1D17	ENSMUSG00000038520.16	336	374	700	850	738	608	610	581.938	-0.37679	0.0970176	-3.88373	0.000102867	0.0134318
Brk1	ENSMUSG00000033940.9	chr6	113581733	113593912	+	protein_coding	BRK1	ENSMUSG00000033940.9	328	644	1639	1133	1365	1458	1050	1035.88	-0.565238	0.145656	-3.88065	0.000104179	0.0134318
Ndufa6	ENSMUSG00000022450.7	chr15	82234341	82238523	-	protein_coding	NDUFA6	ENSMUSG00000022450.7	130	255	550	507	496	484	373	380.993	-0.537297	0.138641	-3.87547	0.000106421	0.0134318
Grin2c	ENSMUSG00000020734.14	chr11	115139995	115158069	-	protein_coding	GRIN2C	ENSMUSG00000020734.14	1403	1410	1078	1075	1277	1467	1528	1320.89	0.328926	0.0848929	3.8746	0.000106799	0.0134318
Kcna1	ENSMUSG00000047976.5	chr6	126617360	126623347	-	protein_coding	KCNA1	ENSMUSG00000047976.5	1781	1331	723	1185	1070	1168	1508	1276.83	0.505183	0.130388	3.87446	0.00010686	0.0134318
Ndufb7	ENSMUSG00000033938.6	chr8	84293300	84298255	+	protein_coding	NDUFB7	ENSMUSG00000033938.6	110	210	605	412	496	511	386	370.602	-0.63221	0.163211	-3.87358	0.000107247	0.0134318
Slc9a7	ENSMUSG00000037341.15	chrX	19971993	20158046	-	protein_coding	SLC9A7	ENSMUSG00000037341.15	668	480	304	341	341	317	424	423.587	0.566839	0.146798	3.86136	0.000112758	0.0135669
Fn1	ENSMUSG00000026193.16	chr1	71624679	71692359	-	protein_coding	FN1	ENSMUSG00000026193.16	2792	2793	1210	1435	2637	2240	2387	2240.08	0.507859	0.131665	3.85721	0.000114691	0.0135669
Vps13b	ENSMUSG00000037646.11	chr15	35371306	35931375	+	protein_coding	VPS13B	ENSMUSG00000037646.11	2905	1890	974	1468	1755	1485	1663	1786.13	0.559324	0.145014	3.85702	0.000114776	0.0135669
Lag3	ENSMUSG00000030124.3	chr6	124881324	124888668	-	protein_coding	LAG3	ENSMUSG00000030124.3	23	94	241	361	340	336	250	220.148	-0.974816	0.253087	-3.8517	0.000117302	0.0135669
Flna	ENSMUSG00000031328.17	chrX	73267067	73293426	-	protein_coding	FLNA	ENSMUSG00000031328.17	1512	1803	1169	1335	1391	1463	1283	1426.76	0.331413	0.0860782	3.85014	0.000118053	0.0135669
Prex2	ENSMUSG00000048960.14	chr1	11063689	11373905	+	protein_coding	PREX2	ENSMUSG00000048960.14	5606	4349	2051	4024	3420	3880	4378	4033.4	0.5039	0.130922	3.84885	0.000118673	0.0135669
Fat1	ENSMUSG00000070047.15	chr8	45388484	45505294	+	protein_coding	FAT1	ENSMUSG00000070047.15	1643	1213	550	823	1197	1182	1450	1172.18	0.56279	0.146252	3.8481	0.000119039	0.0135669
Wif1	ENSMUSG00000020218.12	chr10	120869865	120936555	+	protein_coding	WIF1	ENSMUSG00000020218.12	0	0	13	57	10	5	4	11.7985	-3.14209	0.816538	-3.84807	0.000119053	NA
Rnf181	ENSMUSG00000055850.13	chr6	72336697	72343939	-	protein_coding	RNF181	ENSMUSG00000055850.13	278	369	689	695	761	690	518	549.188	-0.393615	0.102437	-3.8425	0.000121785	0.0137424
Cspg4b	ENSMUSG00000021763.18	chr13	113429693	113516245	+	protein_coding	CSPG4B	ENSMUSG00000021763.18	75	68	14	28	27	56	43	46.1901	1.00015	0.260974	3.83235	0.000126923	NA
Cux2	ENSMUSG00000042589.19	chr5	121994429	122188165	-	protein_coding	CUX2	ENSMUSG00000042589.19	2716	2261	1741	1520	2076	2134	1771	2057.68	0.408396	0.106588	3.83155	0.00012734	0.0139634
Hint3	ENSMUSG00000019791.13	chr10	30484137	30505628	-	protein_coding	HINT3	ENSMUSG00000019791.13	640	341	203	217	288	253	263	329.866	0.696345	0.181811	3.83005	0.00012812	0.0139634
Vps13c	ENSMUSG00000035284.11	chr9	67747678	67902920	+	protein_coding	VPS13C	ENSMUSG00000035284.11	3244	1907	1204	1337	1930	1506	1867	1917.07	0.568652	0.148598	3.82677	0.000129834	0.0139634
Tmem60	ENSMUSG00000045435.10	chr5	21087189	21091868	+	protein_coding	TMEM60	ENSMUSG00000045435.10	86	152	268	349	332	194	226	219.713	-0.548361	0.143327	-3.82594	0.000130276	0.0139634
Flnb	ENSMUSG00000025278.10	chr14	14518185	14651816	-	protein_coding	FLNB	ENSMUSG00000025278.10	1390	1023	598	859	951	1004	1102	1005.99	0.475842	0.124423	3.82439	0.000131094	0.0139634
Mtln	ENSMUSG00000051319.7	chr2	127633308	127634408	-	protein_coding	MTLN	ENSMUSG00000051319.7	51	142	264	352	339	252	141	208.197	-0.712394	0.186661	-3.81651	0.00013535	0.0142832
Psenen	ENSMUSG00000036835.8	chr7	30261288	30263052	-	protein_coding	PSENEN	ENSMUSG00000036835.8	28	66	270	205	246	249	236	174.897	-0.913701	0.239704	-3.8118	0.00013796	0.014425
Elf1	ENSMUSG00000036461.17	chr14	79718634	79819934	+	protein_coding	ELF1	ENSMUSG00000036461.17	261	282	163	188	162	214	272	223.21	0.504666	0.132836	3.79916	0.000145185	0.0150424
Wnk1	ENSMUSG00000045962.17	chr6	119900930	120015633	-	protein_coding	WNK1	ENSMUSG00000045962.17	7446	5504	3182	4230	5591	5555	7294	5620.19	0.484246	0.127547	3.79662	0.000146685	0.015061
Prkcb	ENSMUSG00000052889.12	chr7	121887974	122233625	+	protein_coding	PRKCB	ENSMUSG00000052889.12	17599	14831	10797	11621	14627	13313	14723	14066.9	0.368203	0.097133	3.79071	0.00015022	0.0152862
Klhl11	ENSMUSG00000048732.6	chr11	100353440	100363567	-	protein_coding	KLHL11	ENSMUSG00000048732.6	1326	620	442	489	537	504	532	666.489	0.665058	0.175632	3.78666	0.000152685	0.0152939
Ptprt	ENSMUSG00000053141.17	chr2	161363910	162503067	-	protein_coding	PTPRT	ENSMUSG00000053141.17	8629	5901	3507	4766	5714	4901	5351	5669.58	0.490275	0.129491	3.78618	0.000152979	0.0152939
Rnf213	ENSMUSG00000070327.15	chr11	119283926	119378244	+	protein_coding	RNF213	ENSMUSG00000070327.15	675	494	238	380	441	591	627	499.682	0.566426	0.149809	3.78099	0.000156205	0.015311
Nfat5	ENSMUSG00000003847.17	chr8	108020102	108106149	+	protein_coding	NFAT5	ENSMUSG00000003847.17	4802	3283	2180	2727	2795	2378	3267	3142.35	0.495708	0.131175	3.77898	0.000157473	0.015311
Dagla	ENSMUSG00000035735.11	chr19	10222629	10282241	-	protein_coding	DAGLA	ENSMUSG00000035735.11	2515	2248	1919	1630	2107	2267	2146	2131.32	0.340674	0.0901844	3.77752	0.000158396	0.015311
Mycbp2	ENSMUSG00000033004.17	chr14	103350847	103584250	-	protein_coding	MYCBP2	ENSMUSG00000033004.17	13288	8299	5660	6704	8681	7872	8061	8563.54	0.486317	0.128747	3.77732	0.000158524	0.015311
Arhgap21	ENSMUSG00000036591.17	chr2	20852730	20973692	-	protein_coding	ARHGAP21	ENSMUSG00000036591.17	4351	4123	2748	3084	4028	3710	3876	3724.7	0.353862	0.0937549	3.77433	0.000160439	0.0153658
Zbtb37	ENSMUSG00000043467.20	chr1	160830492	160862419	-	protein_coding	ZBTB37	ENSMUSG00000043467.20	711	404	131	256	357	276	331	369	0.759077	0.201279	3.77127	0.000162422	0.015426
BC031181	ENSMUSG00000036299.6	chr18	75138939	75143223	+	protein_coding	BC031181	ENSMUSG00000036299.6	314	839	1579	1377	1501	1237	1065	1078.03	-0.526339	0.139776	-3.76558	0.000166161	0.0156433
Kcna2	ENSMUSG00000040724.6	chr3	107008462	107022321	+	protein_coding	KCNA2	ENSMUSG00000040724.6	7388	5535	4003	4542	4998	4423	5530	5298.66	0.427676	0.113634	3.76365	0.000167454	0.0156433
Phactr2	ENSMUSG00000062866.17	chr10	13083461	13350156	-	protein_coding	PHACTR2	ENSMUSG00000062866.17	926	942	486	746	721	736	785	771.427	0.424572	0.112951	3.7589	0.000170665	0.0158136
Polr2a	ENSMUSG00000005198.16	chr11	69624823	69649463	-	protein_coding	POLR2A	ENSMUSG00000005198.16	2081	2185	1619	1610	1865	1729	1920	1868.35	0.32574	0.0868137	3.75218	0.000175306	0.0159005
Shc3	ENSMUSG00000021448.9	chr13	51585077	51723523	-	protein_coding	SHC3	ENSMUSG00000021448.9	2366	1370	532	841	1550	1375	1607	1418.62	0.66705	0.177798	3.75173	0.000175622	0.0159005
Huwe1	ENSMUSG00000025261.19	chrX	150583803	150718413	+	protein_coding	HUWE1	ENSMUSG00000025261.19	13638	8237	5238	6747	8806	7737	8518	8628.82	0.507642	0.135317	3.75149	0.000175788	0.0159005
Ndufb5	ENSMUSG00000027673.13	chr3	32791139	32805715	+	protein_coding	NDUFB5	ENSMUSG00000027673.13	379	768	1524	1329	1249	1133	1153	1032.33	-0.460146	0.123213	-3.73455	0.00018805	0.0168672
Slc38a1	ENSMUSG00000023169.16	chr15	96469299	96540794	-	protein_coding	SLC38A1	ENSMUSG00000023169.16	3374	3330	2695	2818	3134	3391	3113	3123.83	0.278253	0.0745447	3.7327	0.000189436	0.0168672
Map1a	ENSMUSG00000027254.14	chr2	121120081	121141313	+	protein_coding	MAP1A	ENSMUSG00000027254.14	27074	23119	18703	18327	24203	26843	24979	23389.9	0.331856	0.0891874	3.72089	0.000198523	0.0173671
Tceal6	ENSMUSG00000031409.2	chrX	134109436	134111436	-	protein_coding	TCEAL6	ENSMUSG00000031409.2	62	113	331	246	299	312	193	210.676	-0.668202	0.17969	-3.71865	0.000200293	0.0173671
Igfbp5	ENSMUSG00000026185.9	chr1	72897091	72914043	-	protein_coding	IGFBP5	ENSMUSG00000026185.9	3315	3157	2134	2709	2938	3765	3568	3084.07	0.34783	0.0935495	3.71813	0.0002007	0.0173671
Herc2	ENSMUSG00000030451.17	chr7	55699944	55881548	+	protein_coding	HERC2	ENSMUSG00000030451.17	7698	5138	3683	4158	5353	5031	4945	5242.11	0.447578	0.120395	3.71757	0.000201145	0.0173671
Rpia	ENSMUSG00000053604.6	chr6	70742704	70769216	-	protein_coding	RPIA	ENSMUSG00000053604.6	16	35	138	129	122	106	122	90.0869	-0.921436	0.248121	-3.71366	0.000204281	0.0175052
Cpne6	ENSMUSG00000022212.16	chr14	55747902	55754888	+	protein_coding	CPNE6	ENSMUSG00000022212.16	666	1435	2529	2020	2550	1897	1517	1726.55	-0.436681	0.117712	-3.70974	0.000207469	0.0176457
Erh	ENSMUSG00000021131.15	chr12	80680796	80691115	-	protein_coding	ERH	ENSMUSG00000021131.15	90	135	346	275	284	266	223	221.33	-0.529116	0.142838	-3.70431	0.000211971	0.017895
Adcy1	ENSMUSG00000020431.6	chr11	7013489	7128506	+	protein_coding	ADCY1	ENSMUSG00000020431.6	37394	22542	16105	20000	23982	22694	24778	24456.3	0.470817	0.127259	3.69967	0.000215876	0.017987
Dus3l	ENSMUSG00000007603.10	chr17	57071757	57077093	+	protein_coding	DUS3L	ENSMUSG00000007603.10	206	264	540	511	741	603	370	441.216	-0.487972	0.131976	-3.69744	0.000217786	0.017987
Itga1	ENSMUSG00000042284.11	chr13	115089632	115238500	-	protein_coding	ITGA1	ENSMUSG00000042284.11	765	637	433	461	522	500	735	588.293	0.462633	0.125136	3.69704	0.000218129	0.017987
Fgb	ENSMUSG00000033831.6	chr3	82947448	82957170	-	protein_coding	FGB	ENSMUSG00000033831.6	40	4	0	0	0	5	0	8.51187	3.66698	0.992075	3.69627	0.00021879	NA
Ubn1	ENSMUSG00000039473.9	chr16	4867921	4904153	+	protein_coding	UBN1	ENSMUSG00000039473.9	1628	1513	1261	1300	1281	1500	1400	1418.77	0.315219	0.0852959	3.69559	0.000219373	0.017987
Ndufa3	ENSMUSG00000035674.14	chr7	3620372	3623326	+	protein_coding	NDUFA3	ENSMUSG00000035674.14	8	32	158	110	166	178	93	99.1429	-1.13871	0.308356	-3.69286	0.00022175	0.018052
Pcdhgc3	ENSMUSG00000102918.2	chr18	37939417	37974926	+	protein_coding	PCDHGC3	ENSMUSG00000102918.2	784	838	568	651	694	988	891	772.229	0.359926	0.097622	3.68693	0.000226974	0.0181384
Med10	ENSMUSG00000021598.10	chr13	69950514	69964223	+	protein_coding	MED10	ENSMUSG00000021598.10	99	104	283	263	231	173	172	182.356	-0.511302	0.138718	-3.6859	0.000227892	0.0181384
Ctss	ENSMUSG00000038642.11	chr3	95434097	95463714	+	protein_coding	CTSS	ENSMUSG00000038642.11	414	639	1606	1464	1254	1478	1458	1135.92	-0.521217	0.141472	-3.68424	0.00022939	0.0181384
Thbd	ENSMUSG00000074743.5	chr2	148246386	148250108	-	protein_coding	THBD	ENSMUSG00000074743.5	614	767	397	374	560	455	459	524.602	0.467696	0.127032	3.68172	0.000231666	0.0181384
Pcdhga7	ENSMUSG00000103472.2	chr18	37847817	37974926	+	protein_coding	PCDHGA7	ENSMUSG00000103472.2	278	301	183	148	232	252	265	239.314	0.485568	0.131911	3.68103	0.000232294	0.0181384
Wdfy4	ENSMUSG00000051506.18	chr14	32681504	32907465	-	protein_coding	WDFY4	ENSMUSG00000051506.18	305	152	79	100	123	113	147	153.018	0.769835	0.209161	3.68059	0.000232695	0.0181384
Xpo4	ENSMUSG00000021952.17	chr14	57814978	57902887	-	protein_coding	XPO4	ENSMUSG00000021952.17	593	662	370	454	559	565	536	536.713	0.388406	0.105646	3.67648	0.000236471	0.0181384
Macf1	ENSMUSG00000028649.22	chr4	123243426	123578153	-	protein_coding	MACF1	ENSMUSG00000028649.22	11240	7295	5142	6313	7866	7652	8146	7798.4	0.444949	0.121026	3.67648	0.000236477	0.0181384
Kat6a	ENSMUSG00000031540.15	chr8	23349551	23433275	+	protein_coding	KAT6A	ENSMUSG00000031540.15	1973	1684	1123	1344	1708	1867	1834	1656.59	0.38152	0.103793	3.67577	0.000237134	0.0181384
Psmb1	ENSMUSG00000014769.11	chr17	15695283	15720013	-	protein_coding	PSMB1	ENSMUSG00000014769.11	413	730	1472	1405	1092	1238	910	995.618	-0.441639	0.120381	-3.66868	0.00024381	0.0185247
Abca9	ENSMUSG00000041797.8	chr11	109991575	110059022	-	protein_coding	ABCA9	ENSMUSG00000041797.8	727	652	398	483	546	495	586	563.445	0.433748	0.118344	3.66515	0.000247192	0.0186232
Atp8a2	ENSMUSG00000021983.17	chr14	59875989	60434628	-	protein_coding	ATP8A2	ENSMUSG00000021983.17	2180	1455	986	1120	1374	1223	1197	1396.79	0.49041	0.133909	3.66225	0.000250008	0.0186232
Tacc1	ENSMUSG00000065954.12	chr8	25644568	25746604	-	protein_coding	TACC1	ENSMUSG00000065954.12	7416	6179	4739	4867	5958	5492	5551	5805.91	0.361532	0.0988139	3.65871	0.000253487	0.0187597
Scn8a	ENSMUSG00000023033.15	chr15	100767739	100943819	+	protein_coding	SCN8A	ENSMUSG00000023033.15	10490	7621	5601	6010	7786	6796	7620	7539.02	0.415652	0.113707	3.65545	0.00025673	0.0188652
Zc3hav1	ENSMUSG00000029826.15	chr6	38282221	38331538	-	protein_coding	ZC3HAV1	ENSMUSG00000029826.15	396	357	217	304	237	353	369	322.767	0.467046	0.127819	3.65396	0.000258224	0.0188652
Syt5	ENSMUSG00000004961.8	chr7	4542764	4550540	-	protein_coding	SYT5	ENSMUSG00000004961.8	837	1501	2900	2398	2457	2542	1744	1971.09	-0.408358	0.112005	-3.6459	0.000266456	0.0190923
Sacs	ENSMUSG00000048279.20	chr14	61375906	61478144	+	protein_coding	SACS	ENSMUSG00000048279.20	4208	2856	1785	2311	2679	2147	2631	2727.89	0.490016	0.134586	3.6409	0.000271684	0.0190923
Psmd9	ENSMUSG00000029440.16	chr5	123307476	123388194	+	protein_coding	PSMD9	ENSMUSG00000029440.16	88	132	359	313	263	276	260	231.129	-0.55903	0.153552	-3.64065	0.000271952	0.0190923
Kif1a	ENSMUSG00000014602.16	chr1	92943186	93029673	-	protein_coding	KIF1A	ENSMUSG00000014602.16	29423	24198	19972	20140	25577	29087	26328	25043.7	0.329592	0.0905424	3.6402	0.000272427	0.0190923
Mrtfb	ENSMUSG00000009569.15	chr16	13074345	13235393	+	protein_coding	MRTFB	ENSMUSG00000009569.15	9573	7428	5391	5739	6932	5947	6246	6869.48	0.411776	0.11313	3.63986	0.000272784	0.0190923
Gap43	ENSMUSG00000047261.10	chr16	42068805	42161014	-	protein_coding	GAP43	ENSMUSG00000047261.10	1522	2294	4622	3206	4062	3633	2903	3060.43	-0.360946	0.0991718	-3.6396	0.000273058	0.0190923
Vps13d	ENSMUSG00000020220.17	chr4	144699192	144921575	-	protein_coding	VPS13D	ENSMUSG00000020220.17	4052	2609	1568	1985	2877	2488	2688	2666.55	0.49824	0.137037	3.6358	0.000277122	0.0192583
Timm10b	ENSMUSG00000089847.9	chr7	105289263	105292844	+	protein_coding	TIMM10B	ENSMUSG00000089847.9	2	29	166	79	108	81	75	72.185	-1.25336	0.344944	-3.63351	0.000279595	NA
Fau	ENSMUSG00000038274.14	chr19	6107874	6109554	+	protein_coding	FAU	ENSMUSG00000038274.14	361	925	1705	1766	1441	1506	1089	1198.83	-0.517214	0.142358	-3.63319	0.000279934	0.0193358
Adam23	ENSMUSG00000025964.16	chr1	63485050	63635435	+	protein_coding	ADAM23	ENSMUSG00000025964.16	4447	4068	3242	3542	3428	3482	4047	3779.88	0.327964	0.0903549	3.62973	0.000283713	0.0194271
Megf9	ENSMUSG00000039270.10	chr4	70345302	70453232	-	protein_coding	MEGF9	ENSMUSG00000039270.10	6841	6268	4198	4956	5797	4941	5720	5586.26	0.36221	0.0998219	3.62856	0.000285001	0.0194271
Gabrb2	ENSMUSG00000007653.13	chr11	42310584	42519855	+	protein_coding	GABRB2	ENSMUSG00000007653.13	5267	3454	1456	2590	3498	2663	3374	3277.57	0.573824	0.158231	3.6265	0.000287292	0.0194271
Crlf2	ENSMUSG00000033467.13	chr5	109702575	109706859	-	protein_coding	CRLF2	ENSMUSG00000033467.13	114	147	292	323	403	321	202	245.817	-0.508784	0.140428	-3.6231	0.000291092	0.0194271
Tmem9	ENSMUSG00000026411.18	chr1	135935888	135963080	+	protein_coding	TMEM9	ENSMUSG00000026411.18	174	316	884	461	639	507	508	476.945	-0.5483	0.151338	-3.62302	0.000291178	0.0194271
Camk4	ENSMUSG00000038128.8	chr18	33067984	33324281	+	protein_coding	CAMK4	ENSMUSG00000038128.8	1546	1174	503	898	978	819	852	994.184	0.551091	0.152119	3.62275	0.000291483	0.0194271
Tmem192	ENSMUSG00000025521.16	chr8	65399837	65421685	+	protein_coding	TMEM192	ENSMUSG00000025521.16	76	140	393	271	283	270	249	229.364	-0.590605	0.163209	-3.61871	0.000296081	0.0196188
Glt8d1	ENSMUSG00000021916.17	chr14	30723357	30733948	+	protein_coding	GLT8D1	ENSMUSG00000021916.17	100	141	296	385	376	317	338	266.238	-0.563952	0.156144	-3.61173	0.000304156	0.0198922
Epha6	ENSMUSG00000055540.16	chr16	59473846	60425894	-	protein_coding	EPHA6	ENSMUSG00000055540.16	684	482	172	226	483	387	388	415.672	0.674173	0.18671	3.61081	0.000305245	0.0198922
Zmiz1	ENSMUSG00000007817.16	chr14	25459609	25667167	+	protein_coding	ZMIZ1	ENSMUSG00000007817.16	4402	3918	3170	3176	3947	4096	3747	3793.46	0.311693	0.0863263	3.61064	0.000305443	0.0198922
Fstl4	ENSMUSG00000036264.10	chr11	52655461	53079365	+	protein_coding	FSTL4	ENSMUSG00000036264.10	447	402	255	245	371	383	391	359.98	0.452613	0.125672	3.60155	0.000316321	0.020235
Dst	ENSMUSG00000026131.21	chr1	33947306	34347742	+	protein_coding	DST	ENSMUSG00000026131.21	9976	6773	4497	5399	7814	8421	7926	7343.45	0.445335	0.123655	3.60142	0.000316483	0.020235
Fat4	ENSMUSG00000046743.7	chr3	38941089	39066134	+	protein_coding	FAT4	ENSMUSG00000046743.7	517	497	185	261	433	355	454	392.828	0.572208	0.15895	3.59993	0.000318301	0.020235
Trpm3	ENSMUSG00000052387.17	chr19	22116410	22972774	+	protein_coding	TRPM3	ENSMUSG00000052387.17	1540	1020	553	837	1004	913	1289	1044.85	0.528779	0.146892	3.59979	0.000318474	0.020235
Arhgap35	ENSMUSG00000058230.13	chr7	16227644	16348918	-	protein_coding	ARHGAP35	ENSMUSG00000058230.13	7975	5637	4076	4738	5507	4906	5203	5537.48	0.424382	0.117951	3.59796	0.000320722	0.020235
Cic	ENSMUSG00000005442.14	chr7	24967129	24993584	+	protein_coding	CIC	ENSMUSG00000005442.14	4942	3701	2922	2428	4006	4836	3650	3815.13	0.423568	0.117741	3.59744	0.00032136	0.020235
Nudt14	ENSMUSG00000002804.5	chr12	112897911	112905744	-	protein_coding	NUDT14	ENSMUSG00000002804.5	0	5	58	65	55	68	46	39.3645	-1.68132	0.467619	-3.5955	0.000323773	NA
Ntrk2	ENSMUSG00000055254.16	chr13	58954383	59281784	+	protein_coding	NTRK2	ENSMUSG00000055254.16	18775	18812	13853	17457	17560	19417	18800	17800.5	0.275878	0.0767388	3.59503	0.000324359	0.0203116
Neo1	ENSMUSG00000032340.9	chr9	58781970	58943724	-	protein_coding	NEO1	ENSMUSG00000032340.9	3020	2664	2012	2257	2611	2584	2827	2581.78	0.329602	0.0918197	3.58966	0.000331104	0.0205249
Asxl2	ENSMUSG00000037486.19	chr12	3476857	3556852	+	protein_coding	ASXL2	ENSMUSG00000037486.19	751	679	502	543	585	627	748	638.49	0.374342	0.10429	3.58944	0.000331389	0.0205249
Dock3	ENSMUSG00000039716.13	chr9	106770024	107109108	-	protein_coding	DOCK3	ENSMUSG00000039716.13	7055	5530	3869	4877	5372	5034	5485	5383.84	0.381107	0.106216	3.58804	0.000333167	0.0205249
Pard3b	ENSMUSG00000052062.15	chr1	61677983	62681443	+	protein_coding	PARD3B	ENSMUSG00000052062.15	107	128	47	43	79	117	101	90.0882	0.71588	0.199889	3.58139	0.000341773	0.0209418
Hcfc1	ENSMUSG00000031386.15	chrX	72986398	73009963	-	protein_coding	HCFC1	ENSMUSG00000031386.15	2403	2299	1562	1825	2278	2321	2519	2177.35	0.338329	0.0946461	3.57467	0.000350668	0.021372
Kcnh5	ENSMUSG00000034402.4	chr12	74943994	75224106	-	protein_coding	KCNH5	ENSMUSG00000034402.4	428	288	176	205	197	176	253	255.291	0.611097	0.17114	3.57075	0.000355959	0.0214487
Coa3	ENSMUSG00000017188.4	chr11	101168794	101169940	-	protein_coding	COA3	ENSMUSG00000017188.4	189	259	611	570	593	685	425	454.369	-0.501019	0.140326	-3.57039	0.000356456	0.0214487
Faxc	ENSMUSG00000028246.14	chr4	21931329	21996839	+	protein_coding	FAXC	ENSMUSG00000028246.14	1460	1001	648	816	987	885	992	990.156	0.469471	0.13152	3.56957	0.000357572	0.0214487
Ambp	ENSMUSG00000028356.5	chr4	63061512	63073036	-	protein_coding	AMBP	ENSMUSG00000028356.5	24	16	0	0	0	0	0	6.78341	3.71227	1.04058	3.56749	0.000360411	NA
Eif1	ENSMUSG00000035530.14	chr11	100210711	100212922	+	protein_coding	EIF1	ENSMUSG00000035530.14	1100	2421	4567	3943	3410	3317	2928	2974.13	-0.433968	0.121812	-3.56262	0.000367176	0.0217935
Slc24a2	ENSMUSG00000037996.18	chr4	86901361	87148714	-	protein_coding	SLC24A2	ENSMUSG00000037996.18	15239	10529	7450	10124	9960	9992	13373	11129.6	0.427827	0.120124	3.56154	0.000368686	0.0217935
Peak1	ENSMUSG00000074305.10	chr9	56108410	56325351	-	protein_coding	PEAK1	ENSMUSG00000074305.10	1335	1118	787	863	1058	1000	963	1029.94	0.388127	0.109	3.56078	0.000369749	0.0217935
Cplx2	ENSMUSG00000025867.9	chr13	54519162	54531730	+	protein_coding	CPLX2	ENSMUSG00000025867.9	27179	23804	19711	22739	22741	27128	23685	23906.7	0.290247	0.0815318	3.55992	0.00037097	0.0217935
D630045J12Rik	ENSMUSG00000063455.17	chr6	38100109	38230944	-	protein_coding	D630045J12RIK	ENSMUSG00000063455.17	2646	2214	1276	1527	2000	1436	1808	1881.64	0.461251	0.129632	3.55816	0.000373462	0.0218274
Stmn1	ENSMUSG00000028832.12	chr4	134195631	134201154	+	protein_coding	STMN1	ENSMUSG00000028832.12	1086	2954	6117	4239	5970	5592	3869	4048.92	-0.545011	0.153375	-3.55345	0.000380209	0.0220014
Pi4ka	ENSMUSG00000041720.15	chr16	17098215	17224178	-	protein_coding	PI4KA	ENSMUSG00000041720.15	8456	6401	4724	5419	6356	5882	5855	6242.85	0.385689	0.108541	3.55339	0.000380299	0.0220014
Dhdh	ENSMUSG00000011382.9	chr7	45120411	45138229	-	protein_coding	DHDH	ENSMUSG00000011382.9	280	279	216	160	161	225	260	229.225	0.490605	0.138459	3.54332	0.000395116	0.0225862
Kcnma1	ENSMUSG00000063142.16	chr14	23339499	24064559	-	protein_coding	KCNMA1	ENSMUSG00000063142.16	12182	9122	5365	7269	8710	6652	8082	8372.2	0.456242	0.128781	3.54277	0.000395946	0.0225862
Rora	ENSMUSG00000032238.18	chr9	68561068	69295528	+	protein_coding	RORA	ENSMUSG00000032238.18	2325	2051	1438	1636	1835	1583	1962	1854.63	0.375026	0.105865	3.5425	0.000396353	0.0225862
Dtx3	ENSMUSG00000040415.16	chr10	127026247	127031597	-	protein_coding	DTX3	ENSMUSG00000040415.16	504	928	1656	1559	1722	1749	1235	1278.38	-0.423358	0.119577	-3.54045	0.00039944	0.0226488
Sox6	ENSMUSG00000051910.14	chr7	115070107	115638031	-	protein_coding	SOX6	ENSMUSG00000051910.14	951	695	474	677	599	813	827	728.106	0.436311	0.123339	3.5375	0.000403931	0.0227901
Mex3b	ENSMUSG00000057706.8	chr7	82516541	82520723	+	protein_coding	MEX3B	ENSMUSG00000057706.8	84	171	295	286	414	237	222	232.831	-0.531082	0.150245	-3.53478	0.000408115	0.0228527
Dop1a	ENSMUSG00000034973.17	chr9	86349207	86437976	+	protein_coding	DOP1A	ENSMUSG00000034973.17	1784	1113	769	997	1106	1059	1163	1167.71	0.475313	0.13449	3.53417	0.000409052	0.0228527
Iqsec2	ENSMUSG00000041115.17	chrX	150927264	151008232	+	protein_coding	IQSEC2	ENSMUSG00000041115.17	4994	5050	3797	3704	5150	5023	4962	4668.7	0.299649	0.0848181	3.53284	0.000411127	0.0228566
Mettl26	ENSMUSG00000025731.17	chr17	26094048	26096143	+	protein_coding	METTL26	ENSMUSG00000025731.17	42	42	191	134	131	143	93	105.524	-0.719454	0.203952	-3.52757	0.000419387	0.0229958
Fabp7	ENSMUSG00000019874.12	chr10	57660977	57664546	+	protein_coding	FABP7	ENSMUSG00000019874.12	36	104	232	246	223	217	140	162	-0.695575	0.197191	-3.52742	0.000419638	0.0229958
Kmt2a	ENSMUSG00000002028.14	chr9	44714652	44792594	-	protein_coding	KMT2A	ENSMUSG00000002028.14	5032	3575	2442	2915	3751	3329	3356	3544.61	0.424069	0.120278	3.52574	0.000422308	0.0229958
Mrps24	ENSMUSG00000020477.11	chr11	5653983	5665680	-	protein_coding	MRPS24	ENSMUSG00000020477.11	68	135	323	292	248	265	198	208.336	-0.575077	0.16322	-3.52333	0.000426166	0.0229958
Pcdhga3	ENSMUSG00000104346.2	chr18	37807360	37974926	+	protein_coding	PCDHGA3	ENSMUSG00000104346.2	406	372	135	197	300	228	242	275.646	0.603105	0.171294	3.52087	0.000430131	0.0229958
Plxna2	ENSMUSG00000026640.13	chr1	194300526	194499177	+	protein_coding	PLXNA2	ENSMUSG00000026640.13	4314	3280	2723	2591	3361	3168	3411	3301.91	0.370791	0.105316	3.52076	0.000430312	0.0229958
Cnnm3	ENSMUSG00000001138.14	chr1	36550948	36567318	+	protein_coding	CNNM3	ENSMUSG00000001138.14	818	801	540	657	695	749	668	707.899	0.345828	0.0982887	3.51849	0.000434012	0.0229958
Ptprz1	ENSMUSG00000068748.8	chr6	22875501	23052915	+	protein_coding	PTPRZ1	ENSMUSG00000068748.8	10134	9919	7285	8989	9132	9508	10963	9433.48	0.296959	0.0844186	3.5177	0.000435302	0.0229958
Mecp2	ENSMUSG00000031393.17	chrX	73070198	73178969	-	protein_coding	MECP2	ENSMUSG00000031393.17	5505	4183	3124	3867	3998	3952	4164	4165.7	0.372999	0.106101	3.51552	0.000438902	0.0229958
Timp3	ENSMUSG00000020044.14	chr10	86136236	86185370	+	protein_coding	TIMP3	ENSMUSG00000020044.14	2047	2097	1497	1798	1918	2292	2412	2005.61	0.31061	0.0883853	3.51427	0.000440969	0.0229958
Prr13	ENSMUSG00000023048.14	chr15	102367463	102371241	+	protein_coding	PRR13	ENSMUSG00000023048.14	117	282	498	555	504	466	371	380.526	-0.523676	0.149104	-3.51216	0.000444482	0.0229958
Lama5	ENSMUSG00000015647.10	chr2	179818166	179867652	-	protein_coding	LAMA5	ENSMUSG00000015647.10	552	298	173	246	317	395	385	346.249	0.597719	0.170304	3.50971	0.000448591	0.0229958
Sgf29	ENSMUSG00000030714.15	chr7	126248481	126272097	+	protein_coding	SGF29	ENSMUSG00000030714.15	13	21	138	74	133	123	110	82.0086	-1.05332	0.300154	-3.50925	0.000449373	NA
Mrgbp	ENSMUSG00000027569.16	chr2	180223097	180228097	+	protein_coding	MRGBP	ENSMUSG00000027569.16	26	46	182	112	171	173	91	107.735	-0.826718	0.235697	-3.50755	0.000452253	0.0229958
Zfp950	ENSMUSG00000074733.15	chr19	61042278	61129278	-	protein_coding	ZFP950	ENSMUSG00000074733.15	661	602	376	484	518	516	533	532.822	0.396865	0.113197	3.50595	0.000454982	0.0229958
Tead1	ENSMUSG00000055320.19	chr7	112278525	112506014	+	protein_coding	TEAD1	ENSMUSG00000055320.19	786	619	324	494	591	598	635	586.486	0.471458	0.134474	3.50593	0.00045501	0.0229958
Tusc2	ENSMUSG00000010054.5	chr9	107440454	107443311	+	protein_coding	TUSC2	ENSMUSG00000010054.5	493	687	1224	1173	1049	976	905	899.418	-0.315829	0.090098	-3.50539	0.000455934	0.0229958
Adcyap1r1	ENSMUSG00000029778.13	chr6	55428963	55478436	+	protein_coding	ADCYAP1R1	ENSMUSG00000029778.13	5140	4997	4042	4489	4582	4882	4515	4672.14	0.27251	0.0777522	3.50485	0.000456867	0.0229958
Plrg1	ENSMUSG00000027998.12	chr3	82962829	82979662	+	protein_coding	PLRG1	ENSMUSG00000027998.12	158	271	538	467	553	519	383	394.681	-0.457662	0.130581	-3.50481	0.000456926	0.0229958
Paip2	ENSMUSG00000037058.17	chr18	35731670	35750240	+	protein_coding	PAIP2	ENSMUSG00000037058.17	694	886	1503	1417	1556	1323	1312	1201.8	-0.283613	0.0809264	-3.50459	0.000457319	0.0229958
Sst	ENSMUSG00000004366.5	chr16	23708323	23709708	-	protein_coding	SST	ENSMUSG00000004366.5	276	603	1103	953	1524	1196	1011	904.942	-0.531846	0.151775	-3.50418	0.000458019	0.0229958
Rem2	ENSMUSG00000022176.12	chr14	54713557	54717888	+	protein_coding	REM2	ENSMUSG00000022176.12	13	7	91	53	50	44	32	39.1825	-1.11431	0.318274	-3.50111	0.000463324	NA
Amot	ENSMUSG00000041688.17	chrX	144229421	144288177	-	protein_coding	AMOT	ENSMUSG00000041688.17	803	965	536	711	811	875	947	806.628	0.357665	0.102207	3.49941	0.000466282	0.0231219
2610507B11Rik	ENSMUSG00000010277.8	chr11	78152578	78181449	+	protein_coding	2610507B11RIK	ENSMUSG00000010277.8	9156	6844	4940	6292	6984	6851	7139	6966.23	0.374784	0.107105	3.49922	0.000466618	0.0231219
Gm38394	ENSMUSG00000094410.9	chr1	133547678	133589056	-	protein_coding	GM38394	ENSMUSG00000094410.9	992	524	235	397	527	375	536	533.857	0.663507	0.189702	3.49763	0.000469413	0.0231597
Cxcl10	ENSMUSG00000034855.14	chr5	92494497	92496748	-	protein_coding	CXCL10	ENSMUSG00000034855.14	0	5	19	82	36	31	18	25.2874	-1.75811	0.502843	-3.49633	0.000471704	NA
Smdt1	ENSMUSG00000022452.17	chr15	82223160	82233292	+	protein_coding	SMDT1	ENSMUSG00000022452.17	118	222	465	452	414	455	311	332.292	-0.511897	0.146446	-3.49548	0.00047321	0.0232464
Gc	ENSMUSG00000035540.13	chr5	89565381	89605757	-	protein_coding	GC	ENSMUSG00000035540.13	27	7	0	0	0	2	0	6.22043	3.53266	1.01109	3.4939	0.000476024	NA
Rasl11b	ENSMUSG00000049907.9	chr5	74355947	74360142	+	protein_coding	RASL11B	ENSMUSG00000049907.9	217	454	785	831	738	723	551	587.995	-0.450165	0.128887	-3.49271	0.000478144	0.023388
Arfgef3	ENSMUSG00000019852.8	chr10	18457587	18619697	-	protein_coding	ARFGEF3	ENSMUSG00000019852.8	7450	6020	4012	4630	5209	3941	5004	5287.27	0.430272	0.123374	3.48754	0.000487482	0.0235626
Rbms1	ENSMUSG00000026970.17	chr2	60580537	60793536	-	protein_coding	RBMS1	ENSMUSG00000026970.17	524	542	332	303	427	334	475	425.756	0.456801	0.130992	3.48725	0.000488013	0.0235626
Prrc2b	ENSMUSG00000039262.17	chr2	32041094	32124549	+	protein_coding	PRRC2B	ENSMUSG00000039262.17	14865	11422	8536	9013	12523	11927	10988	11435.6	0.371107	0.10643	3.48687	0.000488704	0.0235626
Snapc2	ENSMUSG00000011837.5	chr8	4303080	4306220	+	protein_coding	SNAPC2	ENSMUSG00000011837.5	76	145	315	352	284	309	256	236.546	-0.568118	0.162963	-3.48617	0.000489983	0.0235626
Chd8	ENSMUSG00000053754.15	chr14	52435608	52495237	-	protein_coding	CHD8	ENSMUSG00000053754.15	1797	1584	1301	1262	1614	1804	1748	1590.49	0.322099	0.0924371	3.48452	0.000493014	0.0236087
Aprt	ENSMUSG00000006589.9	chr8	123301374	123303648	-	protein_coding	APRT	ENSMUSG00000006589.9	42	84	197	188	272	228	163	158.451	-0.685987	0.197091	-3.48057	0.000500354	0.0236768
Elapor2	ENSMUSG00000056004.17	chr5	9316118	9531825	+	protein_coding	ELAPOR2	ENSMUSG00000056004.17	3951	2248	1341	2142	2144	1802	2288	2346.73	0.534605	0.153774	3.47655	0.000507909	0.0236768
Pura	ENSMUSG00000043991.6	chr18	36414150	36425588	+	protein_coding	PURA	ENSMUSG00000043991.6	4602	2577	1492	2273	2550	1892	2543	2651.06	0.555526	0.159809	3.47618	0.000508612	0.0236768
Chpt1	ENSMUSG00000060002.15	chr10	88288607	88339935	-	protein_coding	CHPT1	ENSMUSG00000060002.15	2184	2102	1487	1941	1793	1915	1984	1924.6	0.31713	0.0912346	3.47599	0.000508978	0.0236768
Tmem132d	ENSMUSG00000034310.9	chr5	127858694	128510141	-	protein_coding	TMEM132D	ENSMUSG00000034310.9	1011	958	749	839	859	967	994	913.508	0.309496	0.0891298	3.47242	0.000515783	0.0238958
2210418O10Rik	ENSMUSG00000078894.10	chr2	175968362	175982121	+	protein_coding	2210418O10RIK	ENSMUSG00000078894.10	5	2	87	31	20	7	17	22.8444	-1.71117	0.492833	-3.4721	0.000516403	NA
Prpsap2	ENSMUSG00000020528.15	chr11	61620476	61652914	-	protein_coding	PRPSAP2	ENSMUSG00000020528.15	218	304	589	545	563	548	428	439.113	-0.380283	0.109558	-3.47108	0.000518365	0.0239183
Luzp1	ENSMUSG00000001089.15	chr4	136197072	136282091	+	protein_coding	LUZP1	ENSMUSG00000001089.15	1817	1994	1669	1641	1704	1807	1919	1791.92	0.259764	0.074901	3.46809	0.000524167	0.0239349
Commd4	ENSMUSG00000032299.11	chr9	57062319	57065615	-	protein_coding	COMMD4	ENSMUSG00000032299.11	98	149	326	281	375	333	226	243.574	-0.513637	0.148152	-3.46696	0.000526378	0.0239349
Acvr1c	ENSMUSG00000026834.14	chr2	58157465	58247907	-	protein_coding	ACVR1C	ENSMUSG00000026834.14	2398	1356	792	1126	1231	895	1111	1323.59	0.581902	0.167848	3.46683	0.000526632	0.0239349
BC005624	ENSMUSG00000026851.10	chr2	30862189	30872213	-	protein_coding	BC005624	ENSMUSG00000026851.10	278	388	837	692	724	777	571	585.559	-0.403935	0.116569	-3.4652	0.000529834	0.0239349
Dgkh	ENSMUSG00000034731.12	chr14	78796190	78970216	-	protein_coding	DGKH	ENSMUSG00000034731.12	5084	3608	2358	2805	3372	2462	3205	3352.19	0.468596	0.135251	3.46463	0.000530966	0.0239349
Ube2d1	ENSMUSG00000019927.7	chr10	71090810	71121092	-	protein_coding	UBE2D1	ENSMUSG00000019927.7	326	432	806	696	769	657	620	594.34	-0.326825	0.0943368	-3.46444	0.000531327	0.0239349
Zkscan8	ENSMUSG00000063894.16	chr13	21697392	21715290	-	protein_coding	ZKSCAN8	ENSMUSG00000063894.16	975	630	546	497	590	606	688	661.037	0.456693	0.13187	3.4632	0.000533792	0.0239513
Scube1	ENSMUSG00000016763.16	chr15	83489200	83609222	-	protein_coding	SCUBE1	ENSMUSG00000016763.16	724	723	536	370	596	565	531	584.873	0.425469	0.122911	3.46159	0.000536992	0.0240004
Tagln3	ENSMUSG00000022658.11	chr16	45531593	45544971	-	protein_coding	TAGLN3	ENSMUSG00000022658.11	461	934	1998	1356	1740	1694	1357	1302.72	-0.465957	0.134668	-3.46005	0.000540067	0.0240435
Apoa1	ENSMUSG00000032083.9	chr9	46139878	46141764	+	protein_coding	APOA1	ENSMUSG00000032083.9	26	12	0	0	0	0	0	6.53937	3.67588	1.06351	3.45638	0.000547488	NA
Cep170b	ENSMUSG00000072825.12	chr12	112686889	112713026	+	protein_coding	CEP170B	ENSMUSG00000072825.12	8283	6597	5593	4984	6653	6842	5598	6425.81	0.355994	0.103057	3.45434	0.000551642	0.0244633
Stab1	ENSMUSG00000042286.14	chr14	30860970	30890598	-	protein_coding	STAB1	ENSMUSG00000042286.14	639	581	365	480	491	613	453	521.568	0.397077	0.115012	3.45249	0.000555434	0.024536
Arhgap32	ENSMUSG00000041444.15	chr9	32027432	32179742	+	protein_coding	ARHGAP32	ENSMUSG00000041444.15	15554	13369	9105	10479	13491	11126	12252	12323.1	0.362464	0.105055	3.45025	0.000560073	0.0246454
Dgcr6	ENSMUSG00000003531.16	chr16	17870724	17889496	+	protein_coding	DGCR6	ENSMUSG00000003531.16	159	258	548	465	471	489	368	377.646	-0.444593	0.129268	-3.43932	0.00058318	0.0255635
Stoml1	ENSMUSG00000032333.7	chr9	58160447	58169803	+	protein_coding	STOML1	ENSMUSG00000032333.7	261	414	851	609	732	622	542	554.198	-0.392381	0.114141	-3.43768	0.000586713	0.0256198
Setx	ENSMUSG00000043535.14	chr2	29014193	29072483	+	protein_coding	SETX	ENSMUSG00000043535.14	3069	2183	1695	1913	1996	1866	1981	2140.63	0.411359	0.119772	3.43452	0.000593595	0.0257334
Sec61g	ENSMUSG00000078974.11	chr11	16450530	16458484	-	protein_coding	SEC61G	ENSMUSG00000078974.11	43	99	307	228	154	147	159	155.112	-0.6912	0.201257	-3.43442	0.000593831	0.0257334
Tubb2a	ENSMUSG00000058672.8	chr13	34258257	34261990	-	protein_coding	TUBB2A	ENSMUSG00000058672.8	1810	2892	4909	3861	4826	4084	3439	3558.81	-0.310762	0.0907155	-3.42568	0.000613263	0.0264748
Rps4x	ENSMUSG00000031320.10	chrX	101228547	101233000	-	protein_coding	RPS4X	ENSMUSG00000031320.10	1593	2766	4679	4359	4063	3904	3750	3459.52	-0.335471	0.0979696	-3.42423	0.000616546	0.0265161
Ccdc115	ENSMUSG00000042111.10	chr1	34475751	34478753	-	protein_coding	CCDC115	ENSMUSG00000042111.10	32	99	272	177	200	160	141	146.592	-0.702509	0.205346	-3.42111	0.000623669	0.0267216
Cfap20	ENSMUSG00000031796.8	chr8	96146877	96161497	-	protein_coding	CFAP20	ENSMUSG00000031796.8	149	215	431	479	397	440	296	329.692	-0.450548	0.131745	-3.41985	0.000626562	0.026745
Dscam	ENSMUSG00000050272.11	chr16	96392040	96971952	-	protein_coding	DSCAM	ENSMUSG00000050272.11	1392	1316	904	999	1312	1220	1230	1201.97	0.339199	0.0992668	3.41705	0.000633041	0.0269208
Smc1b	ENSMUSG00000022432.8	chr15	84948890	85016165	-	protein_coding	SMC1B	ENSMUSG00000022432.8	32	11	1	0	1	1	5	8.56539	2.75595	0.807309	3.41374	0.000640767	NA
Lrch3	ENSMUSG00000022801.14	chr16	32734470	32836017	+	protein_coding	LRCH3	ENSMUSG00000022801.14	510	367	178	262	362	338	408	353.433	0.5431	0.159174	3.41198	0.000644919	0.027324
Srrm2	ENSMUSG00000039218.18	chr17	24009506	24043715	+	protein_coding	SRRM2	ENSMUSG00000039218.18	10056	7880	6006	6890	8337	7856	8199	7958.51	0.3458	0.101403	3.41013	0.000649309	0.027408
Slc8a1	ENSMUSG00000054640.16	chr17	81680534	82045806	-	protein_coding	SLC8A1	ENSMUSG00000054640.16	11505	6780	4224	5927	6676	4862	6219	6813.54	0.518518	0.152157	3.40778	0.000654939	0.0275437
Igsf9b	ENSMUSG00000034275.19	chr9	27210500	27268842	+	protein_coding	IGSF9B	ENSMUSG00000034275.19	2827	1638	1130	1595	1557	1429	1636	1735.61	0.494197	0.145066	3.40672	0.000657497	0.0275496
Swi5	ENSMUSG00000044627.12	chr2	32168828	32178087	-	protein_coding	SWI5	ENSMUSG00000044627.12	176	230	539	451	548	577	382	396.452	-0.469678	0.138082	-3.40144	0.000670314	0.0279838
Apob	ENSMUSG00000020609.15	chr12	8027648	8066835	+	protein_coding	APOB	ENSMUSG00000020609.15	12	49	0	0	2	0	1	10.0056	3.08292	0.907744	3.39625	0.000683167	NA
Med13	ENSMUSG00000034297.15	chr11	86157859	86248428	-	protein_coding	MED13	ENSMUSG00000034297.15	3421	2425	1832	2207	2419	2247	2558	2482.05	0.39419	0.116102	3.3952	0.000685788	0.0284673
Rnf125	ENSMUSG00000033107.7	chr18	21077682	21116919	+	protein_coding	RNF125	ENSMUSG00000033107.7	88	70	34	19	34	36	52	49.9049	0.893374	0.26313	3.39518	0.000685844	NA
Ndufa13	ENSMUSG00000036199.10	chr8	70346830	70355208	-	protein_coding	NDUFA13	ENSMUSG00000036199.10	141	292	565	510	514	498	416	401.113	-0.47155	0.139	-3.39244	0.000692722	0.0284673
Usp34	ENSMUSG00000056342.17	chr11	23256895	23440560	+	protein_coding	USP34	ENSMUSG00000056342.17	6697	4661	3249	4111	4070	3325	4153	4430.4	0.449658	0.13258	3.39159	0.000694879	0.0284673
Plekhg1	ENSMUSG00000040624.19	chr10	3690364	3917303	+	protein_coding	PLEKHG1	ENSMUSG00000040624.19	400	360	266	302	269	434	416	351.346	0.411935	0.121492	3.39062	0.000697346	0.0284673
Tjp1	ENSMUSG00000030516.15	chr7	64945913	65177529	-	protein_coding	TJP1	ENSMUSG00000030516.15	3413	3637	2407	3163	3237	3142	3606	3234.4	0.300159	0.0885443	3.38993	0.000699102	0.0284673
Zcchc18	ENSMUSG00000031428.12	chrX	135893904	135899221	+	protein_coding	ZCCHC18	ENSMUSG00000031428.12	1666	3033	4759	4350	4534	3835	3066	3477.77	-0.326014	0.09622	-3.38821	0.000703501	0.0284673
Cwc27	ENSMUSG00000021715.13	chr13	104767648	104953650	-	protein_coding	CWC27	ENSMUSG00000021715.13	83	74	319	244	153	155	151	162.109	-0.631721	0.186467	-3.38784	0.000704453	0.0284673
Spin2c	ENSMUSG00000046550.9	chrX	152615221	152617239	+	protein_coding	SPIN2C	ENSMUSG00000046550.9	11	10	89	72	45	43	61	44.8268	-1.07806	0.318241	-3.38756	0.000705185	NA
Sptb	ENSMUSG00000021061.16	chr12	76627262	76757321	-	protein_coding	SPTB	ENSMUSG00000021061.16	2604	2219	1820	1792	2306	2674	2105	2223.26	0.323234	0.0954742	3.38556	0.000710327	0.0284673
Cbfa2t2	ENSMUSG00000038533.16	chr2	154278401	154381276	+	protein_coding	CBFA2T2	ENSMUSG00000038533.16	1770	1503	1072	1300	1354	1286	1297	1384.78	0.362551	0.107093	3.38539	0.000710771	0.0284673
Piezo1	ENSMUSG00000014444.18	chr8	123208437	123278068	-	protein_coding	PIEZO1	ENSMUSG00000014444.18	277	324	131	183	247	241	207	232.647	0.502858	0.148587	3.38426	0.000713705	0.0284673
Surf1	ENSMUSG00000015790.17	chr2	26803393	26806542	-	protein_coding	SURF1	ENSMUSG00000015790.17	134	205	430	426	428	446	369	333.161	-0.470522	0.139094	-3.38276	0.000717612	0.0284673
Mfap1b	ENSMUSG00000048222.4	chr2	121290716	121304548	-	protein_coding	MFAP1B	ENSMUSG00000048222.4	128	259	461	369	545	327	301	326.748	-0.47078	0.139202	-3.38198	0.000719649	0.0284673
Lyrm9	ENSMUSG00000072640.12	chr11	78717410	78737696	+	protein_coding	LYRM9	ENSMUSG00000072640.12	870	726	511	617	604	580	673	664.116	0.398493	0.117836	3.38177	0.000720206	0.0284673
Gcsh	ENSMUSG00000034424.6	chr8	117708549	117720276	-	protein_coding	GCSH	ENSMUSG00000034424.6	262	416	764	657	807	746	524	572.331	-0.391821	0.115872	-3.3815	0.00072091	0.0284673
Hectd4	ENSMUSG00000042744.17	chr5	121358282	121506640	+	protein_coding	HECTD4	ENSMUSG00000042744.17	12088	7407	5873	5553	8623	7643	7068	7910.24	0.448313	0.132579	3.38148	0.000720964	0.0284673
Shisa7	ENSMUSG00000053550.14	chr7	4828551	4847695	-	protein_coding	SHISA7	ENSMUSG00000053550.14	2783	2538	2049	1617	2522	2547	2083	2319.47	0.352358	0.104217	3.381	0.000722228	0.0284673
Extl3	ENSMUSG00000021978.10	chr14	65289509	65387304	-	protein_coding	EXTL3	ENSMUSG00000021978.10	3569	3439	3045	2938	3381	3699	3791	3404.55	0.260126	0.0769743	3.37939	0.000726471	0.0284673
Gpn1	ENSMUSG00000064037.14	chr5	31652085	31670248	+	protein_coding	GPN1	ENSMUSG00000064037.14	101	191	353	354	386	355	250	271.42	-0.484347	0.14333	-3.37924	0.000726857	0.0284673
Snrpd1	ENSMUSG00000002477.6	chr18	10617775	10642079	+	protein_coding	SNRPD1	ENSMUSG00000002477.6	111	193	356	385	338	311	282	270.797	-0.448646	0.132833	-3.37752	0.00073144	0.0285487
Ssr4	ENSMUSG00000002014.13	chrX	72830634	72834436	+	protein_coding	SSR4	ENSMUSG00000002014.13	84	195	543	298	390	384	275	294.8	-0.606053	0.179537	-3.37564	0.000736435	0.0286387
Arhgef5	ENSMUSG00000033542.14	chr6	43242516	43266254	+	protein_coding	ARHGEF5	ENSMUSG00000033542.14	135	159	57	95	94	165	123	119.305	0.603763	0.178905	3.37477	0.000738771	0.0286387
Syne2	ENSMUSG00000063450.15	chr12	75864908	76157700	+	protein_coding	SYNE2	ENSMUSG00000063450.15	796	732	324	530	679	766	569	633.818	0.466842	0.138479	3.3712	0.000748409	0.0287751
Arhgap31	ENSMUSG00000022799.5	chr16	38418702	38533636	-	protein_coding	ARHGAP31	ENSMUSG00000022799.5	1286	1295	903	1180	1171	1391	1280	1214.76	0.300486	0.0891388	3.37099	0.000748979	0.0287751
Pdzd2	ENSMUSG00000022197.17	chr15	12359797	12740010	-	protein_coding	PDZD2	ENSMUSG00000022197.17	1715	1347	1049	968	1362	1391	1083	1288.52	0.391031	0.11601	3.37067	0.000749864	0.0287751
Gm42715	ENSMUSG00000107023.3	chr7	127118756	127166226	+	protein_coding	GM42715	ENSMUSG00000107023.3	0	4	52	23	28	22	15	19.1353	-1.69724	0.504094	-3.3669	0.00076017	NA
Fez1	ENSMUSG00000032118.17	chr9	36733160	36790220	+	protein_coding	FEZ1	ENSMUSG00000032118.17	996	1391	2355	2187	2344	2347	1844	1856.39	-0.296212	0.0880008	-3.36601	0.000762626	0.0291666
Adamts5	ENSMUSG00000022894.7	chr16	85653061	85698716	-	protein_coding	ADAMTS5	ENSMUSG00000022894.7	80	65	23	37	28	49	65	51.3479	0.83746	0.248925	3.3643	0.00076737	NA
Psmb7	ENSMUSG00000026750.7	chr2	38478048	38534099	-	protein_coding	PSMB7	ENSMUSG00000026750.7	300	408	736	665	697	608	573	550.45	-0.320169	0.09522	-3.36242	0.000772633	0.0294349
Nfs1	ENSMUSG00000027618.18	chr2	155965559	155986106	-	protein_coding	NFS1	ENSMUSG00000027618.18	149	174	431	339	460	434	249	305.455	-0.483609	0.143923	-3.3602	0.000778857	0.0294349
Clasp1	ENSMUSG00000064302.14	chr1	118316788	118540408	+	protein_coding	CLASP1	ENSMUSG00000064302.14	2803	2542	1809	2023	2670	2543	2427	2411.68	0.324224	0.0964959	3.35997	0.000779498	0.0294349
Slc16a2	ENSMUSG00000033965.11	chrX	102741020	102865589	-	protein_coding	SLC16A2	ENSMUSG00000033965.11	1320	1370	822	1099	1301	1293	1314	1219.15	0.335282	0.0997922	3.35981	0.000779972	0.0294349
Kmt2d	ENSMUSG00000048154.18	chr15	98729550	98769085	-	protein_coding	KMT2D	ENSMUSG00000048154.18	3129	2011	1574	1601	2250	2031	2002	2123.95	0.429509	0.127915	3.35778	0.000785716	0.0295161
Fryl	ENSMUSG00000070733.14	chr5	73177330	73413962	-	protein_coding	FRYL	ENSMUSG00000070733.14	2085	1711	1168	1259	1852	1852	2204	1743.73	0.398685	0.118754	3.35722	0.000787304	0.0295161
Stxbp4	ENSMUSG00000020546.15	chr11	90367318	90528910	-	protein_coding	STXBP4	ENSMUSG00000020546.15	591	772	438	524	614	569	634	592.661	0.347431	0.10356	3.35487	0.00079402	0.0296703
Arid5b	ENSMUSG00000019947.11	chr10	67928350	68114570	-	protein_coding	ARID5B	ENSMUSG00000019947.11	1270	1139	947	928	1096	1103	1162	1097.42	0.312977	0.0933186	3.35385	0.000796941	0.0296822
Ntrk3	ENSMUSG00000059146.13	chr7	77825707	78387760	-	protein_coding	NTRK3	ENSMUSG00000059146.13	6929	4425	3049	3674	4547	3495	3940	4404.05	0.463988	0.138618	3.34723	0.000816234	0.0303017
Pcnx	ENSMUSG00000021140.10	chr12	81906797	82047698	+	protein_coding	PCNX	ENSMUSG00000021140.10	5991	4408	3183	3668	4491	3823	3865	4273.28	0.396106	0.118545	3.3414	0.000833585	0.0308453
Khdrbs3	ENSMUSG00000022332.9	chr15	68800269	68973060	+	protein_coding	KHDRBS3	ENSMUSG00000022332.9	1069	1860	2831	2580	2981	2451	2153	2194.17	-0.307265	0.0920476	-3.33811	0.000843494	0.031111
D130040H23Rik	ENSMUSG00000079038.4	chr8	69723732	69766859	+	protein_coding	D130040H23RIK	ENSMUSG00000079038.4	185	98	34	62	86	93	86	96.1564	0.797637	0.239174	3.33497	0.000853078	0.0312165
Smn1	ENSMUSG00000021645.17	chr13	100261360	100274198	+	protein_coding	SMN1	ENSMUSG00000021645.17	74	67	186	235	187	189	144	148.028	-0.559596	0.167807	-3.33477	0.000853697	0.0312165
Grin2a	ENSMUSG00000059003.13	chr16	9385762	9813424	-	protein_coding	GRIN2A	ENSMUSG00000059003.13	6819	4969	3525	3691	4412	3077	4083	4481.9	0.459326	0.137773	3.33393	0.00085628	0.0312165
Rmdn3	ENSMUSG00000070730.12	chr2	118967482	118987515	-	protein_coding	RMDN3	ENSMUSG00000070730.12	217	269	533	560	522	557	413	421.972	-0.38713	0.116171	-3.3324	0.000861009	0.0312165
Abhd2	ENSMUSG00000039202.13	chr7	78922947	79015256	+	protein_coding	ABHD2	ENSMUSG00000039202.13	6210	5718	4669	5040	4839	4739	5099	5228.99	0.30967	0.0929714	3.33081	0.00086594	0.0312165
Mbd5	ENSMUSG00000036792.13	chr2	48839520	49215417	+	protein_coding	MBD5	ENSMUSG00000036792.13	1676	1480	872	1238	1327	1122	1321	1307.84	0.394973	0.118623	3.32966	0.000869513	0.0312165
Rexo4	ENSMUSG00000052406.15	chr2	26843575	26854398	-	protein_coding	REXO4	ENSMUSG00000052406.15	151	136	309	412	422	399	228	281.096	-0.50738	0.152393	-3.32941	0.000870296	0.0312165
Abcb1a	ENSMUSG00000040584.9	chr5	8710077	8798575	+	protein_coding	ABCB1A	ENSMUSG00000040584.9	1705	1632	1137	1496	1506	1772	1906	1594.47	0.320644	0.0963142	3.32915	0.000871123	0.0312165
1810037I17Rik	ENSMUSG00000054091.10	chr3	122717852	122719833	+	protein_coding	1810037I17RIK	ENSMUSG00000054091.10	118	286	488	478	508	417	348	360.687	-0.48208	0.14484	-3.32837	0.000873561	0.0312165
Mdh2	ENSMUSG00000019179.11	chr5	135807334	135819252	+	protein_coding	MDH2	ENSMUSG00000019179.11	1159	2452	4227	3411	4029	3623	3112	3016.42	-0.389551	0.117081	-3.32719	0.000877271	0.0312165
Pfdn1	ENSMUSG00000024346.7	chr18	36536729	36587577	-	protein_coding	PFDN1	ENSMUSG00000024346.7	58	126	436	212	270	309	206	219.295	-0.679274	0.204231	-3.32601	0.000880979	0.0312165
Mtor	ENSMUSG00000028991.16	chr4	148533068	148642140	+	protein_coding	MTOR	ENSMUSG00000028991.16	2253	2382	1783	1957	2353	2349	2205	2179.2	0.263836	0.0793294	3.32582	0.00088158	0.0312165
Rbmxl1	ENSMUSG00000037070.11	chr8	79231898	79235527	-	protein_coding	RBMXL1	ENSMUSG00000037070.11	155	212	439	446	345	333	321	310.123	-0.410126	0.123337	-3.32524	0.000883438	0.0312165
Nme1	ENSMUSG00000037601.12	chr11	93847805	93859347	-	protein_coding	NME1	ENSMUSG00000037601.12	171	463	917	832	663	688	563	586.594	-0.517538	0.155658	-3.32484	0.0008847	0.0312165
Syne3	ENSMUSG00000054150.13	chr12	104896192	104976068	-	protein_coding	SYNE3	ENSMUSG00000054150.13	140	24	13	15	33	60	37	49.8807	1.23063	0.370297	3.32336	0.000889411	NA
Map1b	ENSMUSG00000052727.7	chr13	99557954	99653048	-	protein_coding	MAP1B	ENSMUSG00000052727.7	50536	31321	22769	26798	31505	24419	26948	31450.1	0.463221	0.139444	3.32192	0.000894019	0.0313276
Cacna1e	ENSMUSG00000004110.18	chr1	154266477	154760247	-	protein_coding	CACNA1E	ENSMUSG00000004110.18	9937	7182	4780	6028	7367	5992	6191	6907.48	0.415014	0.124954	3.32133	0.000895909	0.0313276
Phc1	ENSMUSG00000040669.15	chr6	122294690	122317520	-	protein_coding	PHC1	ENSMUSG00000040669.15	989	997	743	734	986	990	1018	923.017	0.312478	0.0940959	3.32085	0.000897437	0.0313276
Ctdnep1	ENSMUSG00000018559.17	chr11	69871982	69881427	+	protein_coding	CTDNEP1	ENSMUSG00000018559.17	501	636	1216	1091	1028	1065	821	878.248	-0.313036	0.0942881	-3.32	0.000900184	0.0313276
Tma7	ENSMUSG00000091537.3	chr9	108903636	108911655	-	protein_coding	TMA7	ENSMUSG00000091537.3	159	380	718	544	718	573	494	489.182	-0.482687	0.145428	-3.31907	0.000903172	0.0313276
Ccdc188	ENSMUSG00000090777.3	chr16	18035743	18038212	+	protein_coding	CCDC188	ENSMUSG00000090777.3	37	16	0	5	3	16	9	13.5111	1.85384	0.558587	3.31881	0.000904022	NA
Bsn	ENSMUSG00000032589.15	chr9	107973221	108067583	-	protein_coding	BSN	ENSMUSG00000032589.15	16754	12290	9092	9700	14177	12538	12797	12616.9	0.379189	0.11426	3.31864	0.000904579	0.0313276
Itpr2	ENSMUSG00000030287.16	chr6	146009797	146403721	-	protein_coding	ITPR2	ENSMUSG00000030287.16	1192	717	663	620	746	835	896	824.069	0.434745	0.131032	3.31786	0.00090709	0.0313276
Psmc2	ENSMUSG00000028932.9	chr5	21990281	22008785	+	protein_coding	PSMC2	ENSMUSG00000028932.9	530	777	1430	1128	1264	1156	957	999.177	-0.316423	0.0954779	-3.31409	0.000919412	0.031375
Ryr2	ENSMUSG00000021313.17	chr13	11567988	12121831	-	protein_coding	RYR2	ENSMUSG00000021313.17	5867	3949	2877	3271	4491	3923	3966	4114.19	0.410342	0.123899	3.3119	0.000926649	0.031375
Pcp4l1	ENSMUSG00000038370.7	chr1	171000831	171023837	-	protein_coding	PCP4L1	ENSMUSG00000038370.7	145	321	540	705	515	537	463	440.549	-0.495239	0.149567	-3.31115	0.000929119	0.031375
Nos1	ENSMUSG00000029361.19	chr5	117919097	118096905	+	protein_coding	NOS1	ENSMUSG00000029361.19	1508	1281	813	833	1226	1014	863	1094.61	0.430165	0.129917	3.31107	0.000929406	0.031375
Rplp2	ENSMUSG00000025508.14	chr7	141027283	141031498	+	protein_coding	RPLP2	ENSMUSG00000025508.14	372	662	1149	1248	893	895	727	818.514	-0.391618	0.118297	-3.31047	0.000931404	0.031375
Cyld	ENSMUSG00000036712.16	chr8	89423656	89478573	+	protein_coding	CYLD	ENSMUSG00000036712.16	4520	3878	2879	2823	3476	3127	2596	3377.18	0.383631	0.1159	3.31001	0.000932929	0.031375
Wdfy3	ENSMUSG00000043940.16	chr5	101980822	102217787	-	protein_coding	WDFY3	ENSMUSG00000043940.16	6571	4953	3391	4133	5490	4920	4819	4952.24	0.379618	0.114749	3.30824	0.000938845	0.031375
Dgki	ENSMUSG00000038665.16	chr6	36822957	37277119	-	protein_coding	DGKI	ENSMUSG00000038665.16	724	532	203	231	596	503	552	487.527	0.629979	0.190438	3.30805	0.00093949	0.031375
Irag1	ENSMUSG00000005611.16	chr7	110467473	110581668	-	protein_coding	IRAG1	ENSMUSG00000005611.16	186	153	89	81	112	114	102	122.842	0.588601	0.177967	3.30735	0.000941827	0.031375
Arfrp1	ENSMUSG00000038671.16	chr2	180999483	181007197	-	protein_coding	ARFRP1	ENSMUSG00000038671.16	104	127	370	255	275	279	236	225.586	-0.497228	0.150363	-3.30685	0.0009435	0.031375
Tfcp2l1	ENSMUSG00000026380.11	chr1	118555675	118612898	+	protein_coding	TFCP2L1	ENSMUSG00000026380.11	840	542	359	487	564	584	692	591.131	0.467371	0.141334	3.30685	0.000943525	0.031375
Sema5a	ENSMUSG00000022231.11	chr15	32244956	32696487	+	protein_coding	SEMA5A	ENSMUSG00000022231.11	3011	1314	1092	1389	1364	1381	1308	1610.91	0.551805	0.16688	3.3066	0.000944359	0.031375
Mtf1	ENSMUSG00000028890.14	chr4	124695897	124743593	+	protein_coding	MTF1	ENSMUSG00000028890.14	692	767	545	612	619	619	689	651.111	0.312497	0.0945091	3.30653	0.000944585	0.031375
Amer2	ENSMUSG00000021986.10	chr14	60610708	60625646	+	protein_coding	AMER2	ENSMUSG00000021986.10	2431	2495	1865	2104	2377	2361	2778	2343.92	0.285086	0.086256	3.30512	0.000949367	0.031375
Dnajb14	ENSMUSG00000074212.8	chr3	137573436	137622318	+	protein_coding	DNAJB14	ENSMUSG00000074212.8	6467	4653	2945	4385	4236	3637	4206	4451.66	0.428742	0.129727	3.30496	0.000949907	0.031375
Clns1a	ENSMUSG00000025439.6	chr7	97345841	97370003	+	protein_coding	CLNS1A	ENSMUSG00000025439.6	370	517	962	917	846	886	586	700.153	-0.351379	0.106343	-3.30419	0.000952509	0.031375
Flt1	ENSMUSG00000029648.14	chr5	147498414	147662821	-	protein_coding	FLT1	ENSMUSG00000029648.14	2959	3297	2129	2850	2929	3091	3576	2971.72	0.299103	0.0906262	3.3004	0.000965461	0.03171
Frat2	ENSMUSG00000047604.4	chr19	41834411	41836571	-	protein_coding	FRAT2	ENSMUSG00000047604.4	21	34	116	81	93	53	63	62.7436	-0.743721	0.225498	-3.29813	0.000973299	NA
Hook3	ENSMUSG00000037234.18	chr8	26511449	26609252	-	protein_coding	HOOK3	ENSMUSG00000037234.18	3688	2691	1571	2501	2444	2075	2431	2538.05	0.442542	0.134196	3.29774	0.000974666	0.0319203
Pithd1	ENSMUSG00000028669.16	chr4	135702771	135714575	-	protein_coding	PITHD1	ENSMUSG00000028669.16	428	853	1349	1310	1317	1180	979	1018.38	-0.366437	0.111181	-3.29585	0.000981242	0.0319709
Marveld1	ENSMUSG00000044345.10	chr19	42135839	42140142	+	protein_coding	MARVELD1	ENSMUSG00000044345.10	294	376	209	240	287	291	292	285.089	0.385872	0.117084	3.29568	0.000981822	0.0319709
Tnr	ENSMUSG00000015829.14	chr1	159351339	159759299	+	protein_coding	TNR	ENSMUSG00000015829.14	6247	4467	3109	3761	4886	4013	4818	4538.74	0.40116	0.121811	3.29331	0.000990154	0.0320016
Cntnap3	ENSMUSG00000033063.9	chr13	64883996	65051769	-	protein_coding	CNTNAP3	ENSMUSG00000033063.9	118	153	89	52	69	113	78	97.7316	0.632094	0.191933	3.2933	0.000990174	0.0320016					0.632094	0.000990174
Bpgm	ENSMUSG00000038871.6	chr6	34453142	34482548	+	protein_coding	BPGM	ENSMUSG00000038871.6	133	314	670	621	541	659	487	466.019	-0.540045	0.164	-3.29297	0.000991362	0.0320016
Kctd12	ENSMUSG00000098557.2	chr14	103214017	103220073	-	protein_coding	KCTD12	ENSMUSG00000098557.2	4012	3631	2324	3177	3284	2832	3251	3249.16	0.354744	0.107765	3.29184	0.000995328	0.0320016
Ndufb10	ENSMUSG00000040048.15	chr17	24941034	24943452	-	protein_coding	NDUFB10	ENSMUSG00000040048.15	234	440	955	771	801	937	694	659.429	-0.471961	0.143391	-3.29143	0.000996804	0.0320016
Mllt6	ENSMUSG00000038437.12	chr11	97554240	97576289	+	protein_coding	MLLT6	ENSMUSG00000038437.12	4025	3149	2701	2901	3298	3931	3207	3329.94	0.317133	0.0964142	3.28927	0.00100447	0.0321113
Nap1l5	ENSMUSG00000055430.5	chr6	58882218	58884061	-	protein_coding	NAP1L5	ENSMUSG00000055430.5	2140	3328	5203	4662	4867	4233	3847	3912.42	-0.263722	0.0802021	-3.28822	0.00100823	0.0321113
Ndufa10	ENSMUSG00000026260.13	chr1	92366732	92401582	-	protein_coding	NDUFA10	ENSMUSG00000026260.13	629	938	1649	1449	1711	1623	1419	1295.07	-0.334181	0.10165	-3.28757	0.00101056	0.0321113
Myo5a	ENSMUSG00000034593.17	chr9	74978297	75130970	+	protein_coding	MYO5A	ENSMUSG00000034593.17	21546	15390	11137	13907	15619	13181	14744	15329	0.391181	0.118997	3.28731	0.00101149	0.0321113
Mib1	ENSMUSG00000024294.15	chr18	10725548	10818704	+	protein_coding	MIB1	ENSMUSG00000024294.15	7420	6136	4623	5459	5599	4931	5589	5750.79	0.349983	0.106562	3.28431	0.00102232	0.0322459
Ndufs7	ENSMUSG00000020153.15	chr10	80084955	80092628	+	protein_coding	NDUFS7	ENSMUSG00000020153.15	310	563	838	913	1069	880	778	733.246	-0.379599	0.115643	-3.2825	0.00102893	0.0322459
Arhgef28	ENSMUSG00000021662.12	chr13	98035977	98342947	-	protein_coding	ARHGEF28	ENSMUSG00000021662.12	1370	965	811	640	1054	1011	994	991.889	0.420965	0.128253	3.28231	0.00102959	0.0322459
Tceal1	ENSMUSG00000049536.6	chrX	135608731	135612227	+	protein_coding	TCEAL1	ENSMUSG00000049536.6	260	286	616	618	496	366	366	416.715	-0.388512	0.118365	-3.28231	0.00102961	0.0322459
Ctsl	ENSMUSG00000021477.10	chr13	64507151	64518704	-	protein_coding	CTSL	ENSMUSG00000021477.10	282	525	902	1056	888	1007	788	744.984	-0.433894	0.132195	-3.28223	0.00102988	0.0322459
Nhsl2	ENSMUSG00000079481.12	chrX	100892991	101135661	+	protein_coding	NHSL2	ENSMUSG00000079481.12	2044	1966	1133	1526	1807	1444	1632	1667.45	0.375491	0.114456	3.28065	0.00103569	0.032339
Gar1	ENSMUSG00000028010.17	chr3	129618561	129625045	-	protein_coding	GAR1	ENSMUSG00000028010.17	21	22	79	91	84	60	28	52.1502	-0.829448	0.252883	-3.27997	0.00103816	NA
Kcnq3	ENSMUSG00000056258.10	chr15	65858236	66158491	-	protein_coding	KCNQ3	ENSMUSG00000056258.10	7238	5698	3851	4729	5368	4081	5133	5247.64	0.400213	0.122036	3.27947	0.00104002	0.0323856
Sytl5	ENSMUSG00000054453.12	chrX	9751861	9860782	+	protein_coding	SYTL5	ENSMUSG00000054453.12	243	83	8	38	85	62	103	95.9617	1.15716	0.35311	3.27706	0.00104893	0.0324973
Tmod2	ENSMUSG00000032186.16	chr9	75472903	75518607	-	protein_coding	TMOD2	ENSMUSG00000032186.16	18717	13749	9967	12937	13603	11884	13974	13750.5	0.377575	0.115325	3.274	0.00106035	0.0327152
Sar1b	ENSMUSG00000020386.6	chr11	51654514	51682752	+	protein_coding	SAR1B	ENSMUSG00000020386.6	388	659	1026	1079	1021	794	884	806.995	-0.336366	0.102764	-3.27318	0.00106344	0.0327152
Herc1	ENSMUSG00000038664.17	chr9	66257732	66416057	+	protein_coding	HERC1	ENSMUSG00000038664.17	6770	4626	3583	3903	5176	4603	4555	4816.48	0.390438	0.119318	3.27224	0.00106698	0.0327152
Itpr1	ENSMUSG00000030102.12	chr6	108190057	108528070	+	protein_coding	ITPR1	ENSMUSG00000030102.12	28221	20546	14507	17320	22461	18617	19607	20475.8	0.385839	0.117925	3.27189	0.00106829	0.0327152
Cdk12	ENSMUSG00000003119.15	chr11	98093885	98169330	+	protein_coding	CDK12	ENSMUSG00000003119.15	739	555	329	483	522	487	585	537.418	0.446358	0.136449	3.27126	0.0010707	0.0327152
Ddr2	ENSMUSG00000026674.10	chr1	169799876	169938331	-	protein_coding	DDR2	ENSMUSG00000026674.10	755	642	317	363	571	365	430	504.706	0.527312	0.16127	3.26975	0.00107644	0.0328026
Dpy19l3	ENSMUSG00000043671.15	chr7	35384590	35453879	-	protein_coding	DPY19L3	ENSMUSG00000043671.15	1351	1404	925	1108	1391	1373	1294	1263.88	0.306826	0.0939136	3.26711	0.00108652	0.0330215
Zfp407	ENSMUSG00000048410.18	chr18	84146152	84607850	-	protein_coding	ZFP407	ENSMUSG00000048410.18	485	340	256	243	292	311	249	318.214	0.487808	0.149383	3.2655	0.00109272	0.0331216
Zbed4	ENSMUSG00000034333.16	chr15	88635863	88668719	+	protein_coding	ZBED4	ENSMUSG00000034333.16	152	149	58	83	94	89	167	115.746	0.652258	0.199969	3.26179	0.00110713	0.0334162
Plxna4	ENSMUSG00000029765.13	chr6	32121203	32565127	-	protein_coding	PLXNA4	ENSMUSG00000029765.13	3503	2702	1826	2054	2872	2290	2359	2552.72	0.398594	0.122213	3.26149	0.0011083	0.0334162
Sort1	ENSMUSG00000068747.15	chr3	108191398	108268827	+	protein_coding	SORT1	ENSMUSG00000068747.15	11355	11288	9566	10599	10558	11278	10530	10731.9	0.238287	0.0730848	3.26042	0.00111247	0.0334535
Ank3	ENSMUSG00000069601.15	chr10	69234603	69863268	+	protein_coding	ANK3	ENSMUSG00000069601.15	9098	6568	4596	5798	7397	6657	6990	6808.07	0.378825	0.116263	3.25835	0.00112064	0.0335547
Tenm4	ENSMUSG00000048078.17	chr7	95820453	96560300	+	protein_coding	TENM4	ENSMUSG00000048078.17	2790	1785	1521	1277	2045	1886	1767	1900.45	0.42865	0.131566	3.25807	0.00112173	0.0335547
Atp23	ENSMUSG00000025436.13	chr10	126704296	126737224	-	protein_coding	ATP23	ENSMUSG00000025436.13	6	18	78	60	84	75	57	50.5543	-1.02755	0.315411	-3.25782	0.00112273	NA
Frs2	ENSMUSG00000020170.5	chr10	116905332	116984439	-	protein_coding	FRS2	ENSMUSG00000020170.5	1768	1699	1251	1532	1518	1487	1598	1557.84	0.301995	0.0927353	3.25653	0.00112784	0.0336491
Ltc4s	ENSMUSG00000020377.16	chr11	50127288	50129443	-	protein_coding	LTC4S	ENSMUSG00000020377.16	0	0	27	24	27	21	23	16.1609	-2.09416	0.643318	-3.25524	0.00113296	NA
Atp2b2	ENSMUSG00000030302.17	chr6	113720792	114019574	-	protein_coding	ATP2B2	ENSMUSG00000030302.17	13325	12942	10670	11628	13135	12987	13659	12609.3	0.248943	0.0764816	3.25493	0.00113419	0.0337502
Gabrg3	ENSMUSG00000055026.14	chr7	56366213	57036936	-	protein_coding	GABRG3	ENSMUSG00000055026.14	1603	1284	839	995	1041	777	1007	1103.52	0.449953	0.138278	3.25398	0.00113799	0.0337752
Kif1b	ENSMUSG00000063077.16	chr4	149260776	149392150	-	protein_coding	KIF1B	ENSMUSG00000063077.16	29764	23557	17304	22720	23697	22327	24719	23657.2	0.336634	0.103506	3.25233	0.00114462	0.0338837
Vps13a	ENSMUSG00000046230.12	chr19	16592730	16758297	-	protein_coding	VPS13A	ENSMUSG00000046230.12	3867	2371	1559	2136	2321	1832	2006	2365.48	0.482463	0.148492	3.24909	0.00115775	0.0341835
Tst	ENSMUSG00000044986.11	chr15	78283756	78290107	-	protein_coding	TST	ENSMUSG00000044986.11	119	267	482	596	575	637	465	426.103	-0.555692	0.171181	-3.24622	0.00116948	0.0344408
2700049A03Rik	ENSMUSG00000034601.18	chr12	71183622	71290077	+	protein_coding	2700049A03RIK	ENSMUSG00000034601.18	161	219	120	109	150	187	163	158.969	0.461573	0.14223	3.24526	0.00117344	0.0344684
Cox6c	ENSMUSG00000014313.16	chr15	35926032	35938392	-	protein_coding	COX6C	ENSMUSG00000014313.16	296	741	1522	1096	1234	1192	1096	979.663	-0.48396	0.149229	-3.24307	0.00118248	0.0346031
Hmcn1	ENSMUSG00000066842.19	chr1	150438275	150869186	-	protein_coding	HMCN1	ENSMUSG00000066842.19	357	207	93	125	231	227	304	226.315	0.666201	0.205447	3.24268	0.0011841	0.0346031
Ccl27a	ENSMUSG00000073888.14	chr4	41769467	41774247	-	protein_coding	CCL27A	ENSMUSG00000073888.14	191	238	639	512	425	554	389	404.437	-0.457547	0.141141	-3.24177	0.00118792	0.0346259
Klf12	ENSMUSG00000072294.6	chr14	100108068	100522115	-	protein_coding	KLF12	ENSMUSG00000072294.6	1093	679	286	589	677	557	666	668.724	0.564662	0.174294	3.23971	0.0011965	0.034787
Rasgrf2	ENSMUSG00000021708.19	chr13	92028519	92268164	-	protein_coding	RASGRF2	ENSMUSG00000021708.19	4438	4214	2916	3140	4284	3645	3439	3747.18	0.326938	0.101002	3.23696	0.00120809	0.0350346
Cox7a2	ENSMUSG00000032330.8	chr9	79662643	79667160	-	protein_coding	COX7A2	ENSMUSG00000032330.8	432	662	1214	969	1064	964	892	854.599	-0.324055	0.100209	-3.23378	0.00122164	0.0353375
Tor1a	ENSMUSG00000026849.19	chr2	30850639	30857945	-	protein_coding	TOR1A	ENSMUSG00000026849.19	147	253	462	518	389	369	246	327.284	-0.447946	0.138592	-3.23213	0.00122871	0.035452
Epb41l4b	ENSMUSG00000028434.13	chr4	56991972	57143437	-	protein_coding	EPB41L4B	ENSMUSG00000028434.13	1673	1802	1252	1310	1664	1371	1693	1543.56	0.314751	0.0974697	3.22922	0.00124127	0.0357235
Sash1	ENSMUSG00000015305.7	chr10	8597983	8761814	-	protein_coding	SASH1	ENSMUSG00000015305.7	2183	2408	1877	2073	2250	2451	2663	2262.72	0.251975	0.0780468	3.22851	0.00124438	0.0357235
Rabggtb	ENSMUSG00000038975.15	chr3	153612924	153618646	-	protein_coding	RABGGTB	ENSMUSG00000038975.15	180	231	478	417	437	387	393	347.586	-0.373294	0.115695	-3.22653	0.00125299	0.0357317
Asb8	ENSMUSG00000048175.14	chr15	98032518	98063506	-	protein_coding	ASB8	ENSMUSG00000048175.14	267	455	840	750	650	603	504	560.667	-0.372342	0.115439	-3.22544	0.0012578	0.0357317
Xylt1	ENSMUSG00000030657.12	chr7	116980214	117272803	+	protein_coding	XYLT1	ENSMUSG00000030657.12	2216	1547	1334	1458	1643	1783	1721	1688.6	0.354302	0.109859	3.22506	0.00125948	0.0357317
Uqcrh	ENSMUSG00000063882.13	chr4	115924162	115932268	-	protein_coding	UQCRH	ENSMUSG00000063882.13	301	620	1335	1087	1111	1259	1145	935.83	-0.483346	0.149903	-3.22439	0.00126242	0.0357317
Cdk5	ENSMUSG00000028969.11	chr5	24623239	24628528	-	protein_coding	CDK5	ENSMUSG00000028969.11	259	578	1100	882	1045	1072	741	773.988	-0.461119	0.143012	-3.22433	0.00126267	0.0357317
Smg1	ENSMUSG00000030655.16	chr7	117730531	117842893	-	protein_coding	SMG1	ENSMUSG00000030655.16	4971	3258	2114	2775	3754	3018	3546	3409.46	0.435292	0.135038	3.22347	0.00126646	0.0357317
Utrn	ENSMUSG00000019820.12	chr10	12257932	12745109	-	protein_coding	UTRN	ENSMUSG00000019820.12	2299	2073	1317	1785	2065	1944	2409	1994.94	0.352258	0.10928	3.22344	0.00126662	0.0357317
Hnrnpk	ENSMUSG00000021546.19	chr13	58538956	58551157	-	protein_coding	HNRNPK	ENSMUSG00000021546.19	2324	3737	5481	5654	5522	4999	4826	4495.71	-0.27111	0.0841683	-3.22104	0.00127725	0.0359427
Dpp8	ENSMUSG00000032393.16	chr9	64939696	64989933	+	protein_coding	DPP8	ENSMUSG00000032393.16	5787	4658	3227	4455	4672	4451	4652	4598.79	0.34324	0.106625	3.21914	0.00128578	0.0360936
Soga1	ENSMUSG00000055485.7	chr2	156857719	156921174	-	protein_coding	SOGA1	ENSMUSG00000055485.7	897	596	327	512	652	706	830	654.848	0.494443	0.153683	3.21729	0.00129408	0.0362376
Sbf1	ENSMUSG00000036529.18	chr15	89172439	89199514	-	protein_coding	SBF1	ENSMUSG00000036529.18	6223	4782	4105	4337	5107	5209	4812	4974.33	0.316877	0.0985392	3.21574	0.00130108	0.0363443
Fbxl18	ENSMUSG00000066640.12	chr5	142852701	142881176	-	protein_coding	FBXL18	ENSMUSG00000066640.12	1245	1048	853	853	1115	1202	1180	1074.16	0.325996	0.1014	3.21495	0.00130468	0.0363555
Fat3	ENSMUSG00000074505.7	chr9	15821485	16412581	-	protein_coding	FAT3	ENSMUSG00000074505.7	3518	1688	1224	1376	2060	1396	1844	1940.43	0.54824	0.170626	3.21311	0.00131308	0.0364243
Gas7	ENSMUSG00000033066.17	chr11	67345917	67579816	+	protein_coding	GAS7	ENSMUSG00000033066.17	15116	12800	9708	10813	12184	10440	10599	11798.2	0.338169	0.10525	3.21301	0.00131354	0.0364243
St6gal1	ENSMUSG00000022885.17	chr16	23043490	23179100	+	protein_coding	ST6GAL1	ENSMUSG00000022885.17	649	640	489	515	599	653	704	607.562	0.313328	0.097541	3.21227	0.00131689	0.0364287
Psmb8	ENSMUSG00000024338.16	chr17	34416695	34420428	+	protein_coding	PSMB8	ENSMUSG00000024338.16	16	6	66	103	34	35	30	39.4011	-1.11584	0.347513	-3.21092	0.00132312	NA
Ndufa4	ENSMUSG00000029632.8	chr6	11900291	11907496	-	protein_coding	NDUFA4	ENSMUSG00000029632.8	476	775	1495	1143	1330	1163	1248	1049.73	-0.363615	0.113252	-3.21068	0.00132422	0.0364884
Ramac	ENSMUSG00000038646.14	chr7	81412673	81419239	+	protein_coding	RAMAC	ENSMUSG00000038646.14	563	789	1382	1197	1179	976	926	971.395	-0.289468	0.0902245	-3.20831	0.00133518	0.0366674
Ptprk	ENSMUSG00000019889.11	chr10	27950816	28473393	+	protein_coding	PTPRK	ENSMUSG00000019889.11	1639	1562	1166	1073	1608	1532	1307	1417.64	0.328152	0.102335	3.20666	0.00134287	0.0366945
Rgs8	ENSMUSG00000042671.13	chr1	153528771	153576069	+	protein_coding	RGS8	ENSMUSG00000042671.13	1759	1750	1559	1131	1519	1570	1401	1535.35	0.322238	0.100505	3.2062	0.00134499	0.0366945
Rpl34	ENSMUSG00000062006.13	chr3	130520480	130524047	-	protein_coding	RPL34	ENSMUSG00000062006.13	758	997	1715	1759	1535	1631	1423	1356.92	-0.288043	0.0898614	-3.20541	0.00134871	0.0366945
Dynll1	ENSMUSG00000009013.6	chr5	115435169	115439058	-	protein_coding	DYNLL1	ENSMUSG00000009013.6	777	1549	2947	1995	2657	2451	1857	1949.49	-0.3973	0.12395	-3.20534	0.00134904	0.0366945
Egfr	ENSMUSG00000020122.17	chr11	16702203	16868158	+	protein_coding	EGFR	ENSMUSG00000020122.17	429	473	380	336	388	506	489	428.142	0.32505	0.101509	3.20217	0.00136395	0.036974
Ssr2	ENSMUSG00000041355.14	chr3	88483183	88495726	+	protein_coding	SSR2	ENSMUSG00000041355.14	161	216	517	376	411	429	292	329.678	-0.426377	0.133196	-3.20113	0.0013689	0.036974
Sv2c	ENSMUSG00000051111.17	chr13	96091102	96269085	-	protein_coding	SV2C	ENSMUSG00000051111.17	886	237	204	345	281	365	465	417.71	0.71417	0.223163	3.20022	0.00137322	0.036974
Pclo	ENSMUSG00000061601.16	chr5	14564932	14913473	+	protein_coding	PCLO	ENSMUSG00000061601.16	12225	8051	5660	6497	8706	6097	7949	8063.7	0.440273	0.13762	3.1992	0.0013781	0.036974
Spns1	ENSMUSG00000030741.16	chr7	125969232	125976622	-	protein_coding	SPNS1	ENSMUSG00000030741.16	410	554	906	933	857	787	642	704.052	-0.288172	0.0900987	-3.19841	0.00138189	0.036974
Pja1	ENSMUSG00000034403.17	chrX	98509340	98514879	-	protein_coding	PJA1	ENSMUSG00000034403.17	1139	1982	3222	2688	3038	2716	2170	2336.15	-0.309204	0.0966796	-3.19824	0.0013827	0.036974
Gabrb1	ENSMUSG00000029212.12	chr5	71815456	72306380	+	protein_coding	GABRB1	ENSMUSG00000029212.12	9037	5603	3938	4959	5813	4313	5232	5701.97	0.455176	0.142345	3.1977	0.00138527	0.036974
Zfp609	ENSMUSG00000040524.10	chr9	65599673	65734846	-	protein_coding	ZFP609	ENSMUSG00000040524.10	1159	1105	836	914	1067	997	1122	1032.38	0.30475	0.0953791	3.19515	0.0013976	0.0372159
Helz	ENSMUSG00000020721.17	chr11	107438756	107584652	+	protein_coding	HELZ	ENSMUSG00000020721.17	1787	1454	990	1243	1496	1358	1327	1393.23	0.360769	0.112949	3.19407	0.0014028	0.0372674
Hip1	ENSMUSG00000039959.14	chr5	135435385	135573974	-	protein_coding	HIP1	ENSMUSG00000039959.14	1530	1105	1019	922	1190	1383	1405	1230.34	0.358046	0.112239	3.19002	0.00142264	0.0376115
Srgap3	ENSMUSG00000030257.17	chr6	112694932	112924227	-	protein_coding	SRGAP3	ENSMUSG00000030257.17	8008	7071	5032	5828	7567	6479	7026	6752.74	0.31898	0.100032	3.18878	0.00142876	0.0376115
Tmem14c	ENSMUSG00000021361.8	chr13	41169768	41176062	+	protein_coding	TMEM14C	ENSMUSG00000021361.8	87	242	542	455	320	287	299	305.217	-0.567849	0.178085	-3.18865	0.00142939	0.0376115
Tln2	ENSMUSG00000052698.16	chr9	67124369	67466985	-	protein_coding	TLN2	ENSMUSG00000052698.16	3398	2842	2124	2336	3115	2907	2727	2794.32	0.32593	0.102227	3.18831	0.00143109	0.0376115
Dchs1	ENSMUSG00000036862.16	chr7	105402197	105436861	-	protein_coding	DCHS1	ENSMUSG00000036862.16	352	257	183	155	258	382	276	268.608	0.509032	0.159691	3.1876	0.00143457	0.0376115
Klf4	ENSMUSG00000003032.9	chr4	55527143	55532466	-	protein_coding	KLF4	ENSMUSG00000003032.9	266	605	334	202	228	586	420	375.068	0.563304	0.176747	3.18706	0.00143727	0.0376115
Orc3	ENSMUSG00000040044.12	chr4	34570796	34614944	-	protein_coding	ORC3	ENSMUSG00000040044.12	1237	1036	770	935	934	894	963	977.659	0.350137	0.109873	3.18674	0.00143885	0.0376115
Atp6v1d	ENSMUSG00000021114.10	chr12	78887499	78908412	-	protein_coding	ATP6V1D	ENSMUSG00000021114.10	1172	2126	3675	2690	3441	2834	2545	2543.74	-0.334087	0.104864	-3.18591	0.00144297	0.0376328
Ift22	ENSMUSG00000007987.13	chr5	136937004	136944258	+	protein_coding	IFT22	ENSMUSG00000007987.13	222	330	696	517	650	652	437	480.128	-0.405842	0.127448	-3.18438	0.00145063	0.0377175
Ppia	ENSMUSG00000071866.13	chr11	6365443	6369817	+	protein_coding	PPIA	ENSMUSG00000071866.13	600	1475	3300	2296	2602	3156	2365	2148.8	-0.510933	0.160497	-3.18345	0.00145529	0.0377175
Unc50	ENSMUSG00000026111.16	chr1	37469220	37478205	+	protein_coding	UNC50	ENSMUSG00000026111.16	141	293	446	550	485	436	339	368.143	-0.433354	0.136134	-3.18328	0.00145615	0.0377175
Stk40	ENSMUSG00000042608.16	chr4	125997750	126034822	+	protein_coding	STK40	ENSMUSG00000042608.16	315	411	905	649	699	675	586	584.959	-0.352441	0.110788	-3.18121	0.00146659	0.0379018
Garem1	ENSMUSG00000042680.9	chr18	21260258	21433195	-	protein_coding	GAREM1	ENSMUSG00000042680.9	858	841	402	717	716	717	867	736.98	0.412738	0.1298	3.17979	0.00147383	0.0379589
Acsbg3	ENSMUSG00000024209.10	chr17	57182477	57195904	+	protein_coding	ACSBG3	ENSMUSG00000024209.10	8	15	0	0	0	12	8	6.3963	3.14725	0.989773	3.17977	0.00147393	NA
Csmd1	ENSMUSG00000060924.16	chr8	15942537	17585602	-	protein_coding	CSMD1	ENSMUSG00000060924.16	1956	1703	1207	1324	1798	1647	1467	1596.67	0.339873	0.106937	3.17827	0.00148158	0.0379589
Sh3pxd2b	ENSMUSG00000040711.9	chr11	32297820	32378173	+	protein_coding	SH3PXD2B	ENSMUSG00000040711.9	513	553	391	427	498	626	498	499.754	0.316226	0.0994984	3.1782	0.00148193	0.0379589
Ctxn1	ENSMUSG00000048644.9	chr8	4307660	4309274	-	protein_coding	CTXN1	ENSMUSG00000048644.9	1300	3586	6757	4785	6685	6401	4741	4659.04	-0.486015	0.152923	-3.17816	0.00148212	0.0379589
Adamtsl3	ENSMUSG00000070469.13	chr7	81984902	82263658	+	protein_coding	ADAMTSL3	ENSMUSG00000070469.13	121	161	34	14	90	74	53	81.1545	0.962948	0.303093	3.17707	0.00148769	NA
9930111J21Rik1	ENSMUSG00000069893.11	chr11	48836977	48870225	-	protein_coding	9930111J21RIK1	ENSMUSG00000069893.11	39	38	10	0	10	30	32	23.7999	1.47429	0.464082	3.17678	0.00148919	NA
Ralgapb	ENSMUSG00000027652.16	chr2	158251768	158341173	+	protein_coding	RALGAPB	ENSMUSG00000027652.16	3850	3114	2160	2712	3299	2833	3326	3069.89	0.351417	0.110635	3.17635	0.00149139	0.0381107
Ppp1r12b	ENSMUSG00000073557.13	chr1	134682396	134883680	-	protein_coding	PPP1R12B	ENSMUSG00000073557.13	3870	3654	2678	2972	3728	3269	3259	3360.84	0.298799	0.0941599	3.17332	0.00150709	0.0382963
Rps12	ENSMUSG00000061983.8	chr10	23661081	23663173	-	protein_coding	RPS12	ENSMUSG00000061983.8	238	583	1042	911	918	878	770	729.956	-0.446204	0.140614	-3.17325	0.00150742	0.0382963
Syne1	ENSMUSG00000096054.4	chr10	4970917	5501482	-	protein_coding	SYNE1	ENSMUSG00000096054.4	10569	8995	6386	7755	9159	7705	8179	8468.46	0.331705	0.104561	3.17235	0.00151209	0.0382963
Usf3	ENSMUSG00000068284.15	chr16	43993609	44047828	+	protein_coding	USF3	ENSMUSG00000068284.15	2643	1823	1246	1614	1824	1403	1959	1823.93	0.429062	0.135306	3.17105	0.00151888	0.0383829
Mmp19	ENSMUSG00000025355.8	chr10	128626779	128636693	+	protein_coding	MMP19	ENSMUSG00000025355.8	27	12	0	0	3	4	11	9.15393	2.32325	0.732776	3.17048	0.0015219	NA
Gpr26	ENSMUSG00000040125.5	chr7	131568189	131596134	+	protein_coding	GPR26	ENSMUSG00000040125.5	7238	6113	4842	4546	6487	5340	5650	5795.73	0.334448	0.105517	3.1696	0.00152649	0.0384898
Calm2	ENSMUSG00000036438.15	chr17	87740840	87754363	-	protein_coding	CALM2	ENSMUSG00000036438.15	6384	13249	23129	17313	19407	17164	15886	15471.2	-0.355552	0.112287	-3.16645	0.00154313	0.0388237
Cuedc2	ENSMUSG00000036748.17	chr19	46318251	46327141	-	protein_coding	CUEDC2	ENSMUSG00000036748.17	201	512	1095	806	876	1015	654	701.807	-0.514835	0.162722	-3.16389	0.00155676	0.0390801
Ston2	ENSMUSG00000020961.16	chr12	91599783	91755161	-	protein_coding	STON2	ENSMUSG00000020961.16	823	807	432	683	682	704	970	733.41	0.40503	0.128052	3.163	0.00156153	0.0391139
Trappc5	ENSMUSG00000040236.5	chr8	3726299	3731255	+	protein_coding	TRAPPC5	ENSMUSG00000040236.5	223	267	599	419	543	421	308	383.287	-0.38426	0.121562	-3.16103	0.00157211	0.0392853
Glg1	ENSMUSG00000003316.15	chr8	111881053	111985848	-	protein_coding	GLG1	ENSMUSG00000003316.15	6676	5347	4038	4855	5446	4853	5040	5230.86	0.332777	0.105294	3.16045	0.00157527	0.0392853
Dnajb6	ENSMUSG00000029131.15	chr5	29940686	30023132	+	protein_coding	DNAJB6	ENSMUSG00000029131.15	971	1560	2437	2213	2249	1916	1680	1801.41	-0.277064	0.0877162	-3.15864	0.00158506	0.0394431
Arhgef12	ENSMUSG00000059495.15	chr9	42875138	43018534	-	protein_coding	ARHGEF12	ENSMUSG00000059495.15	8043	5737	3980	5137	6299	5211	5844	5834.14	0.384281	0.121786	3.1554	0.00160281	0.0396304
Wdr83os	ENSMUSG00000059355.14	chr8	85807369	85808968	+	protein_coding	WDR83OS	ENSMUSG00000059355.14	60	241	435	421	437	340	306	303.841	-0.606587	0.19224	-3.15536	0.00160302	0.0396304
Ldha	ENSMUSG00000063229.16	chr7	46490899	46505051	+	protein_coding	LDHA	ENSMUSG00000063229.16	1778	3474	5939	4558	5048	4296	3437	3927.73	-0.343102	0.108766	-3.15449	0.00160777	0.0396617
Rpl37a	ENSMUSG00000046330.11	chr1	72750449	72752972	+	protein_coding	RPL37A	ENSMUSG00000046330.11	421	994	2147	1636	1189	1291	982	1187.83	-0.475456	0.150812	-3.15264	0.00161803	0.0398288
Pstpip2	ENSMUSG00000025429.10	chr18	77877614	77970579	+	protein_coding	PSTPIP2	ENSMUSG00000025429.10	249	258	129	142	199	147	216	194.885	0.508648	0.161436	3.15078	0.00162837	0.0399969
Sorl1	ENSMUSG00000049313.9	chr9	41876016	42035593	-	protein_coding	SORL1	ENSMUSG00000049313.9	11017	9481	7373	7645	9221	7308	8709	8772.31	0.333517	0.105873	3.15015	0.00163188	0.0399969
Ppm1l	ENSMUSG00000027784.11	chr3	69224194	69468135	+	protein_coding	PPM1L	ENSMUSG00000027784.11	4792	3857	3065	3698	3543	3315	4023	3797	0.334165	0.106181	3.14713	0.00164879	0.0403246
Surf2	ENSMUSG00000014873.16	chr2	26806379	26810195	+	protein_coding	SURF2	ENSMUSG00000014873.16	57	71	265	148	211	201	195	156.314	-0.625716	0.198918	-3.14559	0.0016575	0.0404509
Ccdc38	ENSMUSG00000036168.16	chr10	93376494	93420189	+	protein_coding	CCDC38	ENSMUSG00000036168.16	0	0	21	26	13	9	13	10.9046	-2.30222	0.73217	-3.14438	0.00166441	NA
Cep19	ENSMUSG00000035790.16	chr16	31918618	31926887	+	protein_coding	CEP19	ENSMUSG00000035790.16	259	493	796	739	769	667	555	588.017	-0.358081	0.113888	-3.14416	0.00166564	0.0405626
Taf7l	ENSMUSG00000009596.10	chrX	133360867	133377239	-	protein_coding	TAF7L	ENSMUSG00000009596.10	40	22	5	7	9	17	26	19.1678	1.27498	0.405863	3.14139	0.00168145	NA
Acaca	ENSMUSG00000020532.19	chr11	84020498	84292477	+	protein_coding	ACACA	ENSMUSG00000020532.19	2567	1590	1205	1400	1911	1713	1910	1784.97	0.417137	0.132835	3.14027	0.00168794	0.0408486
Pde1c	ENSMUSG00000004347.18	chr6	56046789	56629472	-	protein_coding	PDE1C	ENSMUSG00000004347.18	293	182	137	145	133	142	174	177.964	0.55896	0.178003	3.14017	0.00168849	0.0408486
Lrrc58	ENSMUSG00000034158.10	chr16	37688751	37709220	+	protein_coding	LRRC58	ENSMUSG00000034158.10	5611	4652	3580	4731	3666	3908	4867	4483.07	0.348233	0.110914	3.13968	0.00169135	0.0408486
Abca3	ENSMUSG00000024130.17	chr17	24570924	24629175	+	protein_coding	ABCA3	ENSMUSG00000024130.17	1864	1560	1234	1354	1644	1569	1588	1553.3	0.312862	0.09965	3.13961	0.00169172	0.0408486
Dnaja1	ENSMUSG00000028410.14	chr4	40722150	40737149	+	protein_coding	DNAJA1	ENSMUSG00000028410.14	2566	3339	5045	4638	5121	4295	4037	4033.58	-0.206704	0.0658648	-3.1383	0.00169931	0.0408697
Plekhm1	ENSMUSG00000034247.10	chr11	103255101	103303513	-	protein_coding	PLEKHM1	ENSMUSG00000034247.10	634	823	637	630	623	845	697	694.668	0.271568	0.0865356	3.13822	0.00169977	0.0408697
Rpl22	ENSMUSG00000028936.16	chr4	152410199	152418528	+	protein_coding	RPL22	ENSMUSG00000028936.16	615	789	1368	1646	1143	1262	1051	1088.54	-0.32237	0.102851	-3.13433	0.00172246	0.0412511
Pde6d	ENSMUSG00000026239.15	chr1	86470716	86510351	-	protein_coding	PDE6D	ENSMUSG00000026239.15	119	184	407	329	389	390	329	293.507	-0.456471	0.145639	-3.13426	0.00172287	0.0412511
Mrpl28	ENSMUSG00000024181.10	chr17	26342474	26345587	+	protein_coding	MRPL28	ENSMUSG00000024181.10	92	172	369	313	304	316	270	251.01	-0.47557	0.151826	-3.13234	0.00173417	0.0414346
Gsr	ENSMUSG00000031584.17	chr8	34142551	34188191	+	protein_coding	GSR	ENSMUSG00000031584.17	197	289	578	520	459	499	384	402.612	-0.375388	0.119872	-3.13157	0.00173875	0.0414571
Usp9x	ENSMUSG00000031010.18	chrX	12937737	13039567	+	protein_coding	USP9X	ENSMUSG00000031010.18	9519	5631	3467	5413	6021	4528	5423	5871.45	0.473651	0.151342	3.12967	0.00175001	0.0414594
Slc7a14	ENSMUSG00000069072.10	chr3	31257007	31364527	-	protein_coding	SLC7A14	ENSMUSG00000069072.10	5606	3498	2680	2931	3597	2808	2834	3511.54	0.446451	0.142656	3.12956	0.00175067	0.0414594
Crybg3	ENSMUSG00000022723.17	chr16	59311138	59421342	-	protein_coding	CRYBG3	ENSMUSG00000022723.17	388	302	149	255	279	324	372	299.278	0.492987	0.157544	3.1292	0.00175281	0.0414594
Sdk1	ENSMUSG00000039683.17	chr5	141227245	142201341	+	protein_coding	SDK1	ENSMUSG00000039683.17	427	323	178	172	315	269	203	276.218	0.54424	0.173942	3.12885	0.00175489	0.0414594
Mt3	ENSMUSG00000031760.10	chr8	94879235	94880774	+	protein_coding	MT3	ENSMUSG00000031760.10	137	301	695	537	627	792	433	477.447	-0.553972	0.177073	-3.1285	0.00175703	0.0414594
Pop4	ENSMUSG00000030423.8	chr7	37961420	37970847	-	protein_coding	POP4	ENSMUSG00000030423.8	42	115	277	232	207	200	214	175.079	-0.618058	0.198	-3.12151	0.00179929	0.0423034
Flcn	ENSMUSG00000032633.13	chr11	59682234	59700842	-	protein_coding	FLCN	ENSMUSG00000032633.13	285	341	631	650	651	624	590	520.076	-0.331275	0.106132	-3.12135	0.00180022	0.0423034
Ramp1	ENSMUSG00000034353.15	chr1	91107544	91152918	+	protein_coding	RAMP1	ENSMUSG00000034353.15	102	254	622	487	520	681	464	423.981	-0.596115	0.191091	-3.11954	0.00181132	0.0424312
Nav1	ENSMUSG00000009418.17	chr1	135362318	135615843	-	protein_coding	NAV1	ENSMUSG00000009418.17	2551	2328	1496	1844	2383	1895	2233	2120.51	0.345194	0.110666	3.11925	0.00181311	0.0424312
Kank2	ENSMUSG00000032194.10	chr9	21678080	21710040	-	protein_coding	KANK2	ENSMUSG00000032194.10	363	473	254	256	386	317	362	346.154	0.400544	0.128455	3.11817	0.00181975	0.0424993
Oas3	ENSMUSG00000032661.10	chr5	120891163	120915726	-	protein_coding	OAS3	ENSMUSG00000032661.10	0	0	6	13	22	3	1	5.84091	-2.88626	0.92596	-3.11705	0.00182673	NA
Tubb2b	ENSMUSG00000045136.7	chr13	34310731	34314449	-	protein_coding	TUBB2B	ENSMUSG00000045136.7	625	786	1265	1479	1429	1470	1194	1136.79	-0.303903	0.0975504	-3.11534	0.00183733	0.0428223
Ccdc28a	ENSMUSG00000059554.13	chr10	18089424	18110746	-	protein_coding	CCDC28A	ENSMUSG00000059554.13	100	147	240	284	344	247	236	218.84	-0.432377	0.138849	-3.114	0.00184567	0.0429125
Chd9	ENSMUSG00000056608.15	chr8	91554980	91781144	+	protein_coding	CHD9	ENSMUSG00000056608.15	1741	1708	1297	1485	1612	1481	1674	1575.96	0.283819	0.0911639	3.11328	0.00185018	0.0429125
Farp2	ENSMUSG00000034066.14	chr1	93439801	93549698	+	protein_coding	FARP2	ENSMUSG00000034066.14	112	149	54	51	104	101	103	97.5571	0.620538	0.199343	3.11291	0.0018525	0.0429125
Psmd8	ENSMUSG00000030591.18	chr7	28873613	28880126	-	protein_coding	PSMD8	ENSMUSG00000030591.18	418	652	1227	1009	1032	1054	947	872.884	-0.337118	0.108329	-3.112	0.00185826	0.0429136
Slc35c2	ENSMUSG00000017664.17	chr2	165118474	165129789	-	protein_coding	SLC35C2	ENSMUSG00000017664.17	245	396	738	669	621	656	561	534.378	-0.363181	0.116714	-3.11171	0.00186008	0.0429136
Zdhhc5	ENSMUSG00000034075.11	chr2	84518314	84545524	-	protein_coding	ZDHHC5	ENSMUSG00000034075.11	1053	1207	951	882	1088	1099	956	1032.46	0.267395	0.0859526	3.11097	0.00186477	0.0429349
Slc50a1	ENSMUSG00000027953.14	chr3	89175553	89177877	-	protein_coding	SLC50A1	ENSMUSG00000027953.14	69	91	224	185	261	225	196	170.484	-0.527973	0.169816	-3.10909	0.00187665	0.0429445
Usp31	ENSMUSG00000063317.8	chr7	121241244	121306476	-	protein_coding	USP31	ENSMUSG00000063317.8	4828	4303	3215	3782	4185	3547	4216	4040.55	0.311777	0.100283	3.10897	0.00187742	0.0429445
Fn3k	ENSMUSG00000025175.13	chr11	121325739	121341317	+	protein_coding	FN3K	ENSMUSG00000025175.13	58	93	198	176	228	198	126	146.657	-0.522639	0.168137	-3.10841	0.00188098	0.0429445
Notch2	ENSMUSG00000027878.12	chr3	97920843	98057677	+	protein_coding	NOTCH2	ENSMUSG00000027878.12	976	562	480	503	667	765	740	680.344	0.436635	0.140527	3.10714	0.00188909	0.0429445
Atrn	ENSMUSG00000027312.15	chr2	130748415	130872253	+	protein_coding	ATRN	ENSMUSG00000027312.15	6597	5766	4333	4968	5859	5012	5253	5437.27	0.309997	0.0997729	3.10702	0.00188981	0.0429445
Enho	ENSMUSG00000028445.8	chr4	41638144	41640324	-	protein_coding	ENHO	ENSMUSG00000028445.8	248	468	796	843	660	688	609	592.563	-0.384864	0.123896	-3.10636	0.00189409	0.0429445
Srp9	ENSMUSG00000026511.8	chr1	181952302	181959972	+	protein_coding	SRP9	ENSMUSG00000026511.8	423	766	1305	1229	1045	921	976	919.366	-0.346816	0.111654	-3.10616	0.00189533	0.0429445
Brd3os	ENSMUSG00000109946.2	chr2	27332336	27334233	+	protein_coding	BRD3OS	ENSMUSG00000109946.2	79	165	397	306	290	308	303	252.237	-0.531243	0.171198	-3.10309	0.00191514	0.0433072
Tulp4	ENSMUSG00000034377.11	chr17	6156712	6301403	+	protein_coding	TULP4	ENSMUSG00000034377.11	5302	4204	3112	4079	4397	4190	4451	4279.86	0.323962	0.104488	3.10048	0.00193209	0.0435264
Ankrd17	ENSMUSG00000055204.16	chr5	90375025	90514436	-	protein_coding	ANKRD17	ENSMUSG00000055204.16	4383	3663	2450	3248	3757	3148	3523	3486.28	0.344221	0.111024	3.10042	0.00193247	0.0435264
Prdm2	ENSMUSG00000057637.14	chr4	142833961	142939565	-	protein_coding	PRDM2	ENSMUSG00000057637.14	1940	1813	1440	1698	1774	1808	1914	1771.81	0.270787	0.087407	3.098	0.00194833	0.0436924
Tmem199	ENSMUSG00000051232.14	chr11	78397881	78402998	-	protein_coding	TMEM199	ENSMUSG00000051232.14	92	197	319	346	361	310	218	251.618	-0.460845	0.148778	-3.09752	0.00195144	0.0436924
Celsr2	ENSMUSG00000068740.14	chr3	108298167	108322868	-	protein_coding	CELSR2	ENSMUSG00000068740.14	8680	5325	4709	4583	5999	5534	4880	5780.69	0.400394	0.129265	3.09747	0.00195179	0.0436924
Chchd2	ENSMUSG00000070493.4	chr5	129909997	129916311	-	protein_coding	CHCHD2	ENSMUSG00000070493.4	625	1398	2558	2248	1889	2089	1850	1735.63	-0.407428	0.131558	-3.09696	0.00195517	0.0436924
Rps8	ENSMUSG00000047675.16	chr4	117011024	117013440	-	protein_coding	RPS8	ENSMUSG00000047675.16	1068	2266	3731	3720	3263	3638	2983	2833.26	-0.380494	0.122933	-3.09515	0.00196716	0.0438742
Pparg	ENSMUSG00000000440.13	chr6	115337912	115467360	+	protein_coding	PPARG	ENSMUSG00000000440.13	0	17	81	58	55	43	39	39.1411	-1.25914	0.407045	-3.09336	0.00197905	NA
Scn1a	ENSMUSG00000064329.14	chr2	66101122	66271184	-	protein_coding	SCN1A	ENSMUSG00000064329.14	2306	2086	1637	1843	1771	1840	2800	2053.06	0.345998	0.111927	3.09128	0.00199292	0.0442605
Tenm2	ENSMUSG00000049336.17	chr11	35897483	37126791	-	protein_coding	TENM2	ENSMUSG00000049336.17	1832	1433	1101	1185	1608	1501	1464	1457.19	0.341799	0.110573	3.09115	0.00199382	0.0442605
Mrpl30	ENSMUSG00000026087.12	chr1	37929558	37937616	+	protein_coding	MRPL30	ENSMUSG00000026087.12	192	346	611	560	516	486	425	431.363	-0.371072	0.120076	-3.0903	0.00199951	0.0442605
Dnah10	ENSMUSG00000038011.16	chr5	124802149	124911372	+	protein_coding	DNAH10	ENSMUSG00000038011.16	34	52	7	7	20	38	18	25.883	1.13605	0.367671	3.08986	0.00200249	NA
Mphosph9	ENSMUSG00000038126.18	chr5	124389022	124466035	-	protein_coding	MPHOSPH9	ENSMUSG00000038126.18	495	681	437	451	482	447	586	512.455	0.338434	0.109535	3.08975	0.00200327	0.0442605
Tm2d2	ENSMUSG00000031556.7	chr8	25507227	25513276	+	protein_coding	TM2D2	ENSMUSG00000031556.7	241	440	746	623	761	631	584	552.945	-0.362211	0.117234	-3.08965	0.0020039	0.0442605
Kmt2c	ENSMUSG00000038056.16	chr5	25476796	25703781	-	protein_coding	KMT2C	ENSMUSG00000038056.16	3085	1915	1292	1880	2134	1838	2133	2079.32	0.427395	0.138377	3.08862	0.00201088	0.0443287
Atp5j	ENSMUSG00000022890.14	chr16	84624754	84632513	-	protein_coding	ATP5J	ENSMUSG00000022890.14	273	661	1088	1033	1045	960	895	814.658	-0.422418	0.136811	-3.0876	0.00201782	0.0443959
Zfp853	ENSMUSG00000093910.3	chr5	143272793	143279378	-	protein_coding	ZFP853	ENSMUSG00000093910.3	231	260	159	172	212	224	235	214.192	0.389653	0.126318	3.0847	0.00203755	0.0446119
Kat5	ENSMUSG00000024926.11	chr19	5653042	5660265	-	protein_coding	KAT5	ENSMUSG00000024926.11	237	412	717	657	689	696	543	542.166	-0.367226	0.11905	-3.08464	0.00203796	0.0446119
Abca2	ENSMUSG00000026944.19	chr2	25318715	25338552	+	protein_coding	ABCA2	ENSMUSG00000026944.19	6626	4770	4166	4876	5170	5874	6163	5408.26	0.321019	0.104104	3.08365	0.0020448	0.0446119
Btbd3	ENSMUSG00000062098.12	chr2	138098485	138431212	+	protein_coding	BTBD3	ENSMUSG00000062098.12	4598	4514	3587	3283	4614	3840	4223	4107.48	0.290754	0.0943002	3.08328	0.00204734	0.0446119
Tubgcp6	ENSMUSG00000051786.16	chr15	88982560	89007315	-	protein_coding	TUBGCP6	ENSMUSG00000051786.16	741	659	393	549	640	615	566	599.724	0.373208	0.12107	3.08258	0.00205216	0.0446119
Gnal	ENSMUSG00000024524.18	chr18	67221287	67359863	+	protein_coding	GNAL	ENSMUSG00000024524.18	3432	3393	2669	2862	3450	3322	2962	3156.14	0.259857	0.0843066	3.08228	0.00205419	0.0446119
Atp5pb	ENSMUSG00000000563.18	chr3	105850014	105867415	-	protein_coding	ATP5PB	ENSMUSG00000000563.18	758	1516	2685	1978	2587	2322	2054	1905.57	-0.373772	0.121274	-3.08204	0.0020559	0.0446119
Trrap	ENSMUSG00000045482.17	chr5	144704542	144796588	+	protein_coding	TRRAP	ENSMUSG00000045482.17	4311	2977	2425	2501	3492	3230	2959	3164.68	0.364775	0.118394	3.08104	0.00206282	0.0446119
Fxyd7	ENSMUSG00000036578.8	chr7	30741938	30750892	-	protein_coding	FXYD7	ENSMUSG00000036578.8	109	209	612	361	483	617	410	379.831	-0.588901	0.191183	-3.08031	0.00206788	0.0446119
Ago2	ENSMUSG00000036698.12	chr15	72967693	73056784	-	protein_coding	AGO2	ENSMUSG00000036698.12	4193	2904	1873	2830	2894	2483	2627	2883.31	0.410035	0.133121	3.08016	0.00206888	0.0446119
Cmpk1	ENSMUSG00000028719.9	chr4	114816533	114844438	-	protein_coding	CMPK1	ENSMUSG00000028719.9	851	1172	1981	1764	1720	1458	1549	1455.43	-0.261943	0.085066	-3.07929	0.00207497	0.0446119
Hmbox1	ENSMUSG00000021972.15	chr14	65049049	65187320	-	protein_coding	HMBOX1	ENSMUSG00000021972.15	1306	937	658	837	1022	937	1178	993.772	0.393969	0.127944	3.07923	0.00207539	0.0446119
Agap2	ENSMUSG00000025422.11	chr10	126911153	126929038	+	protein_coding	AGAP2	ENSMUSG00000025422.11	30810	24721	20190	17812	27803	29692	20490	24637.4	0.345445	0.112208	3.07862	0.0020796	0.0446119
Snap47	ENSMUSG00000009894.16	chr11	59297960	59342012	-	protein_coding	SNAP47	ENSMUSG00000009894.16	2179	3295	5092	4455	4951	4468	3582	3875.93	-0.250017	0.0812213	-3.07822	0.00208244	0.0446119
Uqcc1	ENSMUSG00000005882.19	chr2	155688814	155772230	-	protein_coding	UQCC1	ENSMUSG00000005882.19	281	362	729	638	577	597	424	498.09	-0.341596	0.111024	-3.07679	0.00209242	0.0447417
Ankhd1	ENSMUSG00000024483.20	chr18	36693040	36791966	+	protein_coding	ANKHD1	ENSMUSG00000024483.20	1293	785	612	645	886	765	745	836.704	0.443265	0.144107	3.07593	0.00209845	0.0447866
Iqsec1	ENSMUSG00000034312.16	chr6	90633070	90965667	-	protein_coding	IQSEC1	ENSMUSG00000034312.16	6826	5999	5241	5300	6516	6469	6510	6127.35	0.262831	0.0854659	3.07527	0.00210311	0.0448021
Hectd1	ENSMUSG00000035247.17	chr12	51790505	51876319	-	protein_coding	HECTD1	ENSMUSG00000035247.17	4787	3467	3121	3076	3647	3429	3426	3606.1	0.335657	0.109191	3.07404	0.00211183	0.044904
Samd9l	ENSMUSG00000047735.15	chr6	3372257	3399572	-	protein_coding	SAMD9L	ENSMUSG00000047735.15	310	268	161	214	237	242	290	248.768	0.429382	0.139788	3.07167	0.00212866	0.0451482
Pank1	ENSMUSG00000033610.17	chr19	34784340	34856855	-	protein_coding	PANK1	ENSMUSG00000033610.17	714	689	468	612	610	622	608	620.836	0.323322	0.105272	3.07131	0.00213124	0.0451482
Srp14	ENSMUSG00000009549.15	chr2	118306331	118310192	-	protein_coding	SRP14	ENSMUSG00000009549.15	82	281	670	438	493	514	445	396.754	-0.60217	0.196109	-3.07058	0.00213641	0.0451738
Klc1	ENSMUSG00000021288.20	chr12	111725283	111774278	+	protein_coding	KLC1	ENSMUSG00000021288.20	3177	4863	9004	6423	8967	8595	6847	6579.5	-0.328554	0.107028	-3.0698	0.00214204	0.0452089
Slc23a2	ENSMUSG00000027340.16	chr2	131894416	131987028	-	protein_coding	SLC23A2	ENSMUSG00000027340.16	4452	4709	3607	4164	4459	4146	4254	4254.75	0.246052	0.0802559	3.06584	0.00217059	0.0456426
Pitpnm2	ENSMUSG00000029406.16	chr5	124256753	124387823	-	protein_coding	PITPNM2	ENSMUSG00000029406.16	6852	6226	5109	5411	6711	6848	5800	6137.83	0.26543	0.0866177	3.06438	0.00218119	0.0457809
Tdp2	ENSMUSG00000035958.4	chr13	25015662	25026136	+	protein_coding	TDP2	ENSMUSG00000035958.4	111	173	362	267	333	276	192	235.139	-0.428375	0.139841	-3.0633	0.00218913	0.0458631
Lactb	ENSMUSG00000032370.9	chr9	66862670	66882766	-	protein_coding	LACTB	ENSMUSG00000032370.9	190	181	402	373	388	276	307	293.191	-0.360395	0.117741	-3.06092	0.00220661	0.0460673
Abca12	ENSMUSG00000050296.15	chr1	71281435	71454069	-	protein_coding	ABCA12	ENSMUSG00000050296.15	17	9	0	0	1	5	7	6.20143	2.6445	0.863998	3.06078	0.00220764	NA
Caln1	ENSMUSG00000060371.13	chr5	130398296	130876253	+	protein_coding	CALN1	ENSMUSG00000060371.13	6015	4614	3072	4306	4922	4270	4499	4579.6	0.358171	0.117027	3.06057	0.00220913	0.0460673
Rpl27a	ENSMUSG00000046364.15	chr7	109118354	109121574	+	protein_coding	RPL27A	ENSMUSG00000046364.15	810	1245	2416	1769	2423	2444	1888	1781.74	-0.362827	0.118558	-3.06032	0.002211	0.0460673
Trim56	ENSMUSG00000043279.10	chr5	137134498	137145063	-	protein_coding	TRIM56	ENSMUSG00000043279.10	327	244	180	108	247	286	281	242.354	0.535488	0.175148	3.05735	0.00223306	0.0464419
Oaz1	ENSMUSG00000035242.16	chr10	80662490	80665124	+	protein_coding	OAZ1	ENSMUSG00000035242.16	1292	2929	4662	4405	4592	4578	3980	3619.44	-0.384108	0.125675	-3.05635	0.00224049	0.0464857
Fbxl2	ENSMUSG00000032507.16	chr9	113792705	113875259	-	protein_coding	FBXL2	ENSMUSG00000032507.16	352	422	770	668	727	634	578	574.829	-0.278926	0.0912724	-3.05597	0.00224332	0.0464857
Hilpda	ENSMUSG00000043421.9	chr6	29272487	29275445	+	protein_coding	HILPDA	ENSMUSG00000043421.9	3	7	53	37	35	44	19	26.4162	-1.22298	0.400313	-3.05507	0.00225012	NA
Rtcb	ENSMUSG00000001783.4	chr10	85774501	85793687	-	protein_coding	RTCB	ENSMUSG00000001783.4	441	864	1474	1245	1331	1323	1054	1061.3	-0.358648	0.117442	-3.05383	0.0022594	0.046734
Tbl2	ENSMUSG00000005374.14	chr5	135178511	135194614	+	protein_coding	TBL2	ENSMUSG00000005374.14	535	618	492	504	486	617	520	537.839	0.275975	0.0903867	3.05327	0.00226361	0.0467362
Unc80	ENSMUSG00000055567.19	chr1	66507526	66738307	+	protein_coding	UNC80	ENSMUSG00000055567.19	12041	8711	6260	7940	9424	7581	8590	8775.05	0.368232	0.120642	3.05226	0.00227125	0.0467387
Ldlrad4	ENSMUSG00000024544.10	chr18	68066328	68401701	+	protein_coding	LDLRAD4	ENSMUSG00000024544.10	654	373	336	337	408	513	425	442.495	0.443992	0.145468	3.05217	0.00227193	0.0467387
Pex11b	ENSMUSG00000028102.16	chr3	96542692	96552682	+	protein_coding	PEX11B	ENSMUSG00000028102.16	64	104	291	238	152	182	133	159.493	-0.559672	0.18347	-3.05047	0.0022848	0.0468857
Ppp1r9a	ENSMUSG00000032827.16	chr6	4902917	5165661	+	protein_coding	PPP1R9A	ENSMUSG00000032827.16	13105	9487	7318	8447	9320	7490	8121	9205.23	0.377833	0.123874	3.05015	0.00228731	0.0468857
B3gnt9	ENSMUSG00000069920.11	chr8	105979270	105981785	-	protein_coding	B3GNT9	ENSMUSG00000069920.11	55	59	16	8	34	60	57	42.1609	0.994609	0.326156	3.04949	0.00229228	NA
Tcp11l1	ENSMUSG00000027175.11	chr2	104487633	104542514	-	protein_coding	TCP11L1	ENSMUSG00000027175.11	609	387	191	333	407	374	352	388.129	0.517993	0.169864	3.04946	0.00229255	0.0469089
Efcab2	ENSMUSG00000026495.9	chr1	178233650	178312078	+	protein_coding	EFCAB2	ENSMUSG00000026495.9	289	285	191	235	233	283	264	255.522	0.364924	0.119727	3.04797	0.00230396	0.0470467
Plxnb1	ENSMUSG00000053646.14	chr9	108924457	108948985	+	protein_coding	PLXNB1	ENSMUSG00000053646.14	2945	2089	1755	2248	2170	2878	2672	2405.77	0.337494	0.110752	3.04728	0.0023092	0.0470467
Bid	ENSMUSG00000004446.13	chr6	120868891	120893814	-	protein_coding	BID	ENSMUSG00000004446.13	55	52	187	111	172	120	123	112.202	-0.578191	0.18976	-3.04696	0.00231167	0.0470467
Pcdhac2	ENSMUSG00000102697.2	chr18	37276556	37320710	+	protein_coding	PCDHAC2	ENSMUSG00000102697.2	951	627	464	539	645	558	572	635.308	0.429717	0.141113	3.0452	0.00232524	0.0471297
Atp1a2	ENSMUSG00000007097.15	chr1	172099276	172125631	-	protein_coding	ATP1A2	ENSMUSG00000007097.15	25337	28608	23990	27128	27244	30735	30183	27403.7	0.195948	0.064358	3.04465	0.00232953	0.0471297
Cnksr2	ENSMUSG00000025658.17	chrX	156604432	156826290	-	protein_coding	CNKSR2	ENSMUSG00000025658.17	8980	7185	5039	5976	7552	5673	6686	6813.54	0.357509	0.117431	3.04442	0.0023313	0.0471297
Kcnq5	ENSMUSG00000028033.17	chr1	21468627	22032166	-	protein_coding	KCNQ5	ENSMUSG00000028033.17	3064	3115	2425	2228	2919	2299	2748	2700.93	0.304597	0.100055	3.04429	0.00233229	0.0471297
Supt4a	ENSMUSG00000020485.15	chr11	87628378	87634449	+	protein_coding	SUPT4A	ENSMUSG00000020485.15	135	197	540	326	446	381	462	340.503	-0.496521	0.163141	-3.04351	0.00233834	0.0471683
Ncor1	ENSMUSG00000018501.18	chr11	62207252	62349367	-	protein_coding	NCOR1	ENSMUSG00000018501.18	7594	5593	4216	4994	6298	5315	5729	5740.76	0.34833	0.114558	3.04065	0.00236069	0.0475038
Chchd6	ENSMUSG00000030086.17	chr6	89360128	89572634	-	protein_coding	CHCHD6	ENSMUSG00000030086.17	182	420	723	696	651	682	521	529.713	-0.431775	0.142017	-3.04031	0.00236331	0.0475038
Bmp7	ENSMUSG00000008999.8	chr2	172709805	172782114	-	protein_coding	BMP7	ENSMUSG00000008999.8	304	431	217	251	312	290	255	295.644	0.398184	0.131035	3.03877	0.00237547	0.0476642
Icos	ENSMUSG00000026009.15	chr1	61017086	61039479	+	protein_coding	ICOS	ENSMUSG00000026009.15	0	0	10	16	17	0	4	6.17886	-2.92439	0.962394	-3.03866	0.00237636	NA
Utp20	ENSMUSG00000004356.9	chr10	88582469	88662666	-	protein_coding	UTP20	ENSMUSG00000004356.9	597	554	373	429	498	452	424	480.176	0.364141	0.119887	3.03737	0.0023865	0.04775
Sptbn2	ENSMUSG00000067889.8	chr19	4761195	4802388	+	protein_coding	SPTBN2	ENSMUSG00000067889.8	26644	21856	18921	18824	24554	25658	20909	22537.9	0.287374	0.0946191	3.03717	0.00238813	0.04775
Atf6	ENSMUSG00000026663.7	chr1	170532243	170695340	-	protein_coding	ATF6	ENSMUSG00000026663.7	3523	2404	1624	2240	2641	2192	2362	2467.3	0.396904	0.130744	3.03575	0.0023994	0.0478713
Xk	ENSMUSG00000015342.7	chrX	9138995	9179489	+	protein_coding	XK	ENSMUSG00000015342.7	882	891	642	744	667	643	689	744.176	0.339729	0.111932	3.03514	0.00240427	0.0478713
Slc7a2	ENSMUSG00000031596.16	chr8	41315433	41375345	+	protein_coding	SLC7A2	ENSMUSG00000031596.16	1495	1505	829	1238	1469	1304	1393	1324.5	0.343179	0.11308	3.03482	0.0024068	0.0478713
Izumo4	ENSMUSG00000055862.8	chr10	80538018	80541207	+	protein_coding	IZUMO4	ENSMUSG00000055862.8	14	31	88	134	115	144	102	84.2839	-0.86988	0.286656	-3.03458	0.00240871	NA
Klf13	ENSMUSG00000052040.11	chr7	63536099	63588663	-	protein_coding	KLF13	ENSMUSG00000052040.11	5700	4473	4210	4554	4447	5289	4796	4800.3	0.280624	0.0924884	3.03416	0.00241208	0.0478929
Tpd52l1	ENSMUSG00000000296.9	chr10	31208372	31321954	-	protein_coding	TPD52L1	ENSMUSG00000000296.9	104	147	312	231	297	214	216	209.211	-0.411107	0.135559	-3.03268	0.00242391	0.0479673
Nek9	ENSMUSG00000034290.10	chr12	85346288	85386136	-	protein_coding	NEK9	ENSMUSG00000034290.10	1288	1324	1057	1243	1239	1402	1407	1276.38	0.247723	0.0816855	3.03264	0.00242425	0.0479673
F8	ENSMUSG00000031196.14	chrX	74216321	74426221	-	protein_coding	F8	ENSMUSG00000031196.14	171	110	48	23	84	48	56	81.8738	0.882264	0.290992	3.03192	0.00243004	NA
Eya4	ENSMUSG00000010461.17	chr10	22978862	23226684	-	protein_coding	EYA4	ENSMUSG00000010461.17	235	150	59	125	87	78	111	126.549	0.705203	0.232828	3.02885	0.00245483	0.0484883
Dnah7b	ENSMUSG00000041144.13	chr1	46105475	46412710	+	protein_coding	DNAH7B	ENSMUSG00000041144.13	61	107	45	31	44	54	68	59.5198	0.689728	0.22789	3.02659	0.00247332	NA
Arpc3	ENSMUSG00000029465.15	chr5	122529941	122552247	+	protein_coding	ARPC3	ENSMUSG00000029465.15	253	584	1086	899	1028	1092	860	791.261	-0.449573	0.148546	-3.02648	0.00247417	0.0487857
Cwc15	ENSMUSG00000004096.10	chr9	14411913	14421873	+	protein_coding	CWC15	ENSMUSG00000004096.10	138	366	704	569	587	591	499	471.176	-0.481111	0.159068	-3.02457	0.00248987	0.0490104
Glrx3	ENSMUSG00000031068.9	chr7	137039343	137070323	+	protein_coding	GLRX3	ENSMUSG00000031068.9	424	753	1201	1064	1140	953	948	893.846	-0.312764	0.103428	-3.02399	0.00249469	0.0490206
Tmem245	ENSMUSG00000055296.15	chr4	56866923	56947437	-	protein_coding	TMEM245	ENSMUSG00000055296.15	5438	3909	2559	3398	3940	2771	3527	3724.66	0.413741	0.136858	3.02315	0.00250155	0.0490708
Cox5a	ENSMUSG00000000088.8	chr9	57428557	57439709	+	protein_coding	COX5A	ENSMUSG00000000088.8	175	330	706	509	659	694	549	494.098	-0.459546	0.152067	-3.02199	0.00251118	0.049175
Ep300	ENSMUSG00000055024.13	chr15	81469552	81536278	+	protein_coding	EP300	ENSMUSG00000055024.13	2284	1793	973	1612	1939	1756	1845	1761.4	0.395824	0.131035	3.02075	0.00252147	0.0492919
Npm3	ENSMUSG00000056209.8	chr19	45736173	45738030	-	protein_coding	NPM3	ENSMUSG00000056209.8	0	11	45	73	30	31	32	29.6983	-1.34705	0.44647	-3.01712	0.00255191	NA
2210016L21Rik	ENSMUSG00000029559.16	chr5	115080217	115087842	+	protein_coding	2210016L21RIK	ENSMUSG00000029559.16	209	612	1188	924	1032	1144	760	797.814	-0.505778	0.167639	-3.01707	0.00255229	0.0496279
Zfp414	ENSMUSG00000073423.11	chr17	33848064	33850753	+	protein_coding	ZFP414	ENSMUSG00000073423.11	27	66	227	118	125	139	103	109.283	-0.698849	0.231676	-3.01649	0.00255721	0.0496279
Nup160	ENSMUSG00000051329.14	chr2	90507559	90566672	+	protein_coding	NUP160	ENSMUSG00000051329.14	458	345	235	254	343	303	293	324.266	0.434904	0.144198	3.01601	0.00256122	0.0496279
Nedd8	ENSMUSG00000010376.16	chr14	55899720	55909581	-	protein_coding	NEDD8	ENSMUSG00000010376.16	47	215	577	301	482	507	300	327.089	-0.714513	0.236931	-3.0157	0.00256386	0.0496279
Lonrf3	ENSMUSG00000016239.12	chrX	35592006	35625994	+	protein_coding	LONRF3	ENSMUSG00000016239.12	317	311	144	262	237	259	269	259.921	0.44397	0.147223	3.01562	0.00256457	0.0496279
Slc6a6	ENSMUSG00000030096.9	chr6	91661034	91736047	+	protein_coding	SLC6A6	ENSMUSG00000030096.9	3180	3368	2065	3105	2905	2767	2887	2906.71	0.301926	0.100161	3.01441	0.00257482	0.0496279
Elp5	ENSMUSG00000018565.18	chr11	69859048	69873343	-	protein_coding	ELP5	ENSMUSG00000018565.18	265	469	926	727	836	816	813	665.127	-0.400976	0.133039	-3.01397	0.0025785	0.0496279
Rbx1	ENSMUSG00000022400.10	chr15	81350497	81360570	+	protein_coding	RBX1	ENSMUSG00000022400.10	482	756	1193	1078	1196	1085	939	928.473	-0.282826	0.0938393	-3.01394	0.00257876	0.0496279
Sesn3	ENSMUSG00000032009.9	chr9	14186363	14244397	+	protein_coding	SESN3	ENSMUSG00000032009.9	9327	7388	5540	7068	7001	6115	6625	7098.99	0.339496	0.112652	3.01366	0.00258117	0.0496279
Crim1	ENSMUSG00000024074.9	chr17	78507677	78684021	+	protein_coding	CRIM1	ENSMUSG00000024074.9	2727	2494	2061	1762	2516	2167	2062	2270.76	0.314307	0.104298	3.01354	0.0025822	0.0496279
Hnrnpa2b1	ENSMUSG00000004980.17	chr6	51437912	51446874	-	protein_coding	HNRNPA2B1	ENSMUSG00000004980.17	2189	3175	4778	4482	4756	4373	3276	3741.22	-0.241261	0.0800941	-3.01222	0.00259347	0.0497606
Gadd45a	ENSMUSG00000036390.9	chr6	67012080	67014441	-	protein_coding	GADD45A	ENSMUSG00000036390.9	27	25	114	112	58	67	43	60.9155	-0.764971	0.254038	-3.01125	0.00260178	NA
Flrt1	ENSMUSG00000047787.9	chr19	7069366	7083094	-	protein_coding	FLRT1	ENSMUSG00000047787.9	969	671	518	478	792	724	685	700.196	0.410232	0.136307	3.00961	0.00261583	0.0501053
Ndufaf5	ENSMUSG00000027384.7	chr2	140012569	140045609	+	protein_coding	NDUFAF5	ENSMUSG00000027384.7	86	111	276	284	207	245	232	197.568	-0.4876	0.162215	-3.00588	0.0026481	0.0505725
Npc1	ENSMUSG00000024413.15	chr18	12322749	12369457	-	protein_coding	NPC1	ENSMUSG00000024413.15	1687	1369	1100	1379	1358	1721	1827	1494.43	0.320513	0.106633	3.00577	0.0026491	0.0505725
Has1	ENSMUSG00000003665.8	chr17	18063585	18075467	-	protein_coding	HAS1	ENSMUSG00000003665.8	21	12	2	0	2	11	6	8.41305	1.9852	0.660742	3.00449	0.00266023	NA
Mast2	ENSMUSG00000003810.14	chr4	116163959	116321380	-	protein_coding	MAST2	ENSMUSG00000003810.14	3676	2814	2336	2544	3158	2955	2980	2943.71	0.313602	0.104382	3.00436	0.00266139	0.0506579
Ssh2	ENSMUSG00000037926.16	chr11	77107113	77351046	+	protein_coding	SSH2	ENSMUSG00000037926.16	1281	1114	958	1072	976	1059	1191	1099.48	0.298927	0.0995017	3.00424	0.00266246	0.0506579
G6pc3	ENSMUSG00000034793.16	chr11	102080446	102084907	+	protein_coding	G6PC3	ENSMUSG00000034793.16	310	424	719	742	680	712	548	570.44	-0.30618	0.101939	-3.00356	0.0026684	0.0506621
Igf2bp3	ENSMUSG00000029814.11	chr6	49062157	49191891	-	protein_coding	IGF2BP3	ENSMUSG00000029814.11	146	132	39	59	80	54	50	83.6845	0.7597	0.253115	3.0014	0.00268742	NA
Pcnx2	ENSMUSG00000060212.14	chr8	126478247	126625056	-	protein_coding	PCNX2	ENSMUSG00000060212.14	1856	1786	1555	1448	1893	2003	1845	1765.25	0.255312	0.0850721	3.00113	0.00268981	0.0509233
Spi1	ENSMUSG00000002111.9	chr2	90912735	90946101	+	protein_coding	SPI1	ENSMUSG00000002111.9	29	16	70	117	92	85	62	63.9312	-0.783435	0.261109	-3.00042	0.0026961	NA
Cyp1b1	ENSMUSG00000024087.5	chr17	80008966	80022490	-	protein_coding	CYP1B1	ENSMUSG00000024087.5	315	202	161	120	125	133	112	174.056	0.618668	0.206284	2.9991	0.00270778	0.0510349
C130074G19Rik	ENSMUSG00000039349.6	chr1	184604123	184615415	-	protein_coding	C130074G19RIK	ENSMUSG00000039349.6	246	407	664	608	710	644	529	523.37	-0.335442	0.111851	-2.999	0.00270864	0.0510349
Pdlim5	ENSMUSG00000028273.16	chr3	141945351	142101457	-	protein_coding	PDLIM5	ENSMUSG00000028273.16	1233	1382	1064	1180	1217	1169	1288	1218.26	0.252197	0.0840951	2.99895	0.00270914	0.0510349
Tceal3	ENSMUSG00000044550.12	chrX	135491591	135569127	+	protein_coding	TCEAL3	ENSMUSG00000044550.12	103	204	549	275	503	507	327	334.782	-0.566876	0.189062	-2.99836	0.00271437	0.051049
Zzef1	ENSMUSG00000055670.15	chr11	72687052	72817946	+	protein_coding	ZZEF1	ENSMUSG00000055670.15	1909	1276	938	1240	1387	1292	1261	1349.45	0.384583	0.128364	2.99603	0.00273519	0.0513451
Tbc1d4	ENSMUSG00000033083.17	chr14	101679796	101846627	-	protein_coding	TBC1D4	ENSMUSG00000033083.17	286	254	215	191	182	233	283	237.409	0.406695	0.135792	2.99497	0.00274469	0.0513451
Prss36	ENSMUSG00000070371.12	chr7	127531810	127545897	-	protein_coding	PRSS36	ENSMUSG00000070371.12	0	20	63	111	69	75	60	53.0609	-1.24849	0.416919	-2.99456	0.00274844	NA
Mrfap1	ENSMUSG00000055302.6	chr5	36952211	36954116	-	protein_coding	MRFAP1	ENSMUSG00000055302.6	1828	2430	4043	3383	3926	3785	2942	3090.17	-0.244671	0.0817095	-2.99441	0.00274979	0.0513451
Ptpn14	ENSMUSG00000026604.18	chr1	189460465	189608892	+	protein_coding	PTPN14	ENSMUSG00000026604.18	311	366	217	264	277	411	454	327.809	0.407578	0.136114	2.99438	0.00274999	0.0513451
Zhx3	ENSMUSG00000035877.18	chr2	160590628	160714918	-	protein_coding	ZHX3	ENSMUSG00000035877.18	2291	1550	1342	1670	1536	1751	1685	1709.27	0.347347	0.116011	2.99409	0.00275264	0.0513451
Kif26a	ENSMUSG00000021294.8	chr12	112112642	112148181	+	protein_coding	KIF26A	ENSMUSG00000021294.8	400	232	115	246	205	362	233	261.197	0.569249	0.190221	2.99257	0.00276636	0.0515167
Nudt3	ENSMUSG00000024213.15	chr17	27798356	27842469	-	protein_coding	NUDT3	ENSMUSG00000024213.15	1452	2172	3983	3051	3148	3266	2589	2715.95	-0.288021	0.096297	-2.99096	0.00278099	0.0515491
Prelid1	ENSMUSG00000021486.8	chr13	55468313	55473085	+	protein_coding	PRELID1	ENSMUSG00000021486.8	648	1275	1894	1921	1911	1826	1593	1521.19	-0.328977	0.109992	-2.99091	0.00278151	0.0515491
Ash1l	ENSMUSG00000028053.14	chr3	88857929	88986682	+	protein_coding	ASH1L	ENSMUSG00000028053.14	5916	4271	3020	4118	4546	3819	4298	4343.77	0.363813	0.121641	2.99089	0.00278167	0.0515491
Mpst	ENSMUSG00000071711.13	chr15	78290616	78298213	+	protein_coding	MPST	ENSMUSG00000071711.13	113	127	401	355	324	494	299	287.454	-0.556473	0.186105	-2.99009	0.00278891	0.0515994
Cnpy4	ENSMUSG00000036968.16	chr5	138185747	138192180	+	protein_coding	CNPY4	ENSMUSG00000036968.16	10	36	113	73	123	110	73	72.1301	-0.853464	0.28548	-2.98958	0.00279365	NA
Rasal2	ENSMUSG00000070565.12	chr1	156962752	157240165	-	protein_coding	RASAL2	ENSMUSG00000070565.12	3613	2703	1997	2384	2979	2401	2841	2734.96	0.354182	0.1185	2.98887	0.0028001	0.0517225
1190005I06Rik	ENSMUSG00000043687.17	chr8	121335341	121374371	-	protein_coding	1190005I06RIK	ENSMUSG00000043687.17	0	0	3	61	13	13	23	15.0534	-2.36985	0.793322	-2.98725	0.00281499	NA
Map3k9	ENSMUSG00000042724.9	chr12	81767784	81827949	-	protein_coding	MAP3K9	ENSMUSG00000042724.9	979	697	492	489	803	660	637	690.334	0.420502	0.140849	2.98548	0.00283133	0.0522147
Aamp	ENSMUSG00000006299.14	chr1	74318999	74323897	-	protein_coding	AAMP	ENSMUSG00000006299.14	503	632	1132	1066	1021	1091	769	858.583	-0.287792	0.0964226	-2.9847	0.00283861	0.0522643
Pcyox1l	ENSMUSG00000024579.8	chr18	61829908	61840706	-	protein_coding	PCYOX1L	ENSMUSG00000024579.8	143	158	329	291	421	353	246	266.026	-0.412143	0.138138	-2.98357	0.00284906	0.0523722
Tmsb4x	ENSMUSG00000049775.17	chrX	165990089	165992311	-	protein_coding	TMSB4X	ENSMUSG00000049775.17	2954	6269	9698	8356	9425	8349	7840	7267.74	-0.33337	0.111756	-2.98302	0.00285418	0.0523818
Nbdy	ENSMUSG00000086316.9	chrX	152506586	152524916	+	protein_coding	NBDY	ENSMUSG00000086316.9	59	132	257	254	231	214	216	186.097	-0.507177	0.170142	-2.98091	0.00287392	0.0524631
Zfp354a	ENSMUSG00000020364.15	chr11	50950084	50963626	+	protein_coding	ZFP354A	ENSMUSG00000020364.15	62	57	170	172	130	126	105	113.015	-0.521333	0.174894	-2.98085	0.00287448	0.0524631
Mtmr9	ENSMUSG00000035078.7	chr14	63757100	63781431	-	protein_coding	MTMR9	ENSMUSG00000035078.7	2807	2463	1921	2158	2627	2380	2373	2399.41	0.287888	0.0966124	2.97982	0.00288416	0.0524631
Nrsn2	ENSMUSG00000059361.7	chr2	152210675	152218558	-	protein_coding	NRSN2	ENSMUSG00000059361.7	250	467	800	748	701	746	562	586.772	-0.365171	0.122561	-2.97951	0.00288709	0.0524631
Brd4	ENSMUSG00000024002.19	chr17	32415248	32503696	-	protein_coding	BRD4	ENSMUSG00000024002.19	2316	2248	1675	1732	2420	2127	2107	2091.93	0.285368	0.0958065	2.97859	0.00289579	0.0524631
Wfs1	ENSMUSG00000039474.14	chr5	37123448	37146549	-	protein_coding	WFS1	ENSMUSG00000039474.14	4101	3182	2377	1797	3674	2886	2612	2987.61	0.407532	0.136821	2.97858	0.00289589	0.0524631
Cpt1a	ENSMUSG00000024900.6	chr19	3372334	3435733	+	protein_coding	CPT1A	ENSMUSG00000024900.6	835	797	693	679	732	973	1004	814.461	0.298629	0.10027	2.97824	0.00289905	0.0524631
Cnot8	ENSMUSG00000020515.14	chr11	57994979	58009420	+	protein_coding	CNOT8	ENSMUSG00000020515.14	243	495	929	765	728	790	642	629.642	-0.396716	0.133213	-2.97806	0.00290078	0.0524631
Cask	ENSMUSG00000031012.18	chrX	13383319	13717606	-	protein_coding	CASK	ENSMUSG00000031012.18	3520	2851	2191	2613	2707	2256	2721	2727.27	0.336925	0.113142	2.9779	0.00290227	0.0524631
Pde5a	ENSMUSG00000053965.11	chr3	122522596	122653023	+	protein_coding	PDE5A	ENSMUSG00000053965.11	352	469	294	264	308	257	308	324.851	0.397979	0.13368	2.97711	0.00290981	0.0524631
Atp10a	ENSMUSG00000025324.9	chr7	58305914	58479168	+	protein_coding	ATP10A	ENSMUSG00000025324.9	586	515	440	404	478	615	707	536.04	0.355369	0.119372	2.97698	0.00291099	0.0524631
Slc13a5	ENSMUSG00000020805.15	chr11	72132815	72158048	-	protein_coding	SLC13A5	ENSMUSG00000020805.15	430	538	327	432	350	376	470	419.583	0.352287	0.118361	2.97637	0.00291682	0.0524631
Fkbp2	ENSMUSG00000056629.17	chr19	6955109	6957869	-	protein_coding	FKBP2	ENSMUSG00000056629.17	50	114	340	229	344	443	264	240.125	-0.696463	0.234011	-2.9762	0.00291845	0.0524631
Mrpl16	ENSMUSG00000024683.7	chr19	11747755	11752324	+	protein_coding	MRPL16	ENSMUSG00000024683.7	132	159	331	320	277	256	245	237.462	-0.37118	0.124818	-2.97377	0.00294166	0.0526836
Bmpr2	ENSMUSG00000067336.7	chr1	59802559	59918173	+	protein_coding	BMPR2	ENSMUSG00000067336.7	14983	11908	8055	10960	9636	7282	9979	10619.6	0.40063	0.134724	2.97371	0.00294224	0.0526836
Ubn2	ENSMUSG00000038538.18	chr6	38410885	38501760	+	protein_coding	UBN2	ENSMUSG00000038538.18	1348	1030	546	871	1037	743	1092	969.775	0.441757	0.148566	2.97346	0.00294458	0.0526836
Ppp2r3a	ENSMUSG00000043154.16	chr9	100982283	101128994	-	protein_coding	PPP2R3A	ENSMUSG00000043154.16	1688	1413	1014	1448	1259	1306	1629	1405.12	0.336053	0.113065	2.97221	0.00295662	0.0528161
Adgrl3	ENSMUSG00000037605.17	chr5	81167985	81972980	+	protein_coding	ADGRL3	ENSMUSG00000037605.17	2695	1968	1578	1745	2151	1800	2067	2025.11	0.348557	0.11731	2.97124	0.00296603	0.0529011
Pop7	ENSMUSG00000029715.6	chr5	137499700	137500780	-	protein_coding	POP7	ENSMUSG00000029715.6	29	33	171	75	95	104	58	76.7856	-0.74586	0.251251	-2.96858	0.00299175	NA
Prss57	ENSMUSG00000020323.15	chr10	79617308	79626795	-	protein_coding	PRSS57	ENSMUSG00000020323.15	0	0	24	10	17	4	11	8.75942	-2.42471	0.816916	-2.96813	0.0029962	NA
Garre1	ENSMUSG00000066571.14	chr7	33936132	34012976	-	protein_coding	GARRE1	ENSMUSG00000066571.14	612	491	347	434	473	511	691	512.295	0.39202	0.132083	2.96797	0.00299775	0.0533834
Cd200	ENSMUSG00000022661.15	chr16	45202498	45229416	-	protein_coding	CD200	ENSMUSG00000022661.15	893	1539	2207	2418	2074	1670	1579	1712.41	-0.292498	0.0986322	-2.96555	0.00302144	0.0536251
Lamc1	ENSMUSG00000026478.15	chr1	153094668	153208532	-	protein_coding	LAMC1	ENSMUSG00000026478.15	1193	968	681	806	1107	1131	1172	1011.89	0.349908	0.117995	2.96544	0.00302251	0.0536251
Kcnj6	ENSMUSG00000043301.17	chr16	94549495	94798560	-	protein_coding	KCNJ6	ENSMUSG00000043301.17	692	316	204	265	420	332	381	385.391	0.570142	0.192281	2.96514	0.00302544	0.0536251
Atp2b4	ENSMUSG00000026463.18	chr1	133627195	133728779	-	protein_coding	ATP2B4	ENSMUSG00000026463.18	14969	10252	7164	8974	10951	9002	7570	10033.1	0.402599	0.135851	2.96352	0.0030414	0.0537127
2310011J03Rik	ENSMUSG00000020133.9	chr10	80154088	80156371	-	protein_coding	2310011J03RIK	ENSMUSG00000020133.9	77	170	406	347	264	369	267	258.862	-0.540998	0.182626	-2.96232	0.00305326	0.0537127
Snrnp200	ENSMUSG00000003660.11	chr2	127050306	127082371	+	protein_coding	SNRNP200	ENSMUSG00000003660.11	2935	3141	2360	2848	2988	2826	2955	2860.91	0.240709	0.0812584	2.96227	0.00305384	0.0537127
Mtx3	ENSMUSG00000021704.9	chr13	92981268	92994738	+	protein_coding	MTX3	ENSMUSG00000021704.9	991	953	667	858	899	878	847	873.62	0.298475	0.100759	2.96226	0.00305394	0.0537127
Neurod6	ENSMUSG00000037984.10	chr6	55654807	55658248	-	protein_coding	NEUROD6	ENSMUSG00000037984.10	822	1476	2502	1870	2238	1480	1488	1640.19	-0.328442	0.110894	-2.96176	0.00305882	0.0537156
Nlrc5	ENSMUSG00000074151.14	chr8	95160984	95253900	+	protein_coding	NLRC5	ENSMUSG00000074151.14	101	45	24	29	35	42	86	54.1096	0.871304	0.294213	2.96148	0.00306168	NA
Tmem134	ENSMUSG00000024845.20	chr19	4175934	4182306	+	protein_coding	TMEM134	ENSMUSG00000024845.20	45	101	252	163	215	209	160	155.58	-0.574036	0.193854	-2.96117	0.00306474	0.0537366
Tmem132b	ENSMUSG00000070498.4	chr5	125608838	125869647	+	protein_coding	TMEM132B	ENSMUSG00000070498.4	4351	3577	2811	3481	3470	3301	3241	3491.1	0.306928	0.10367	2.96064	0.00307003	0.0537468
Gins3	ENSMUSG00000031669.11	chr8	96360081	96371688	+	protein_coding	GINS3	ENSMUSG00000031669.11	7	2	40	35	41	20	34	24.1228	-1.21905	0.411795	-2.96033	0.00307305	NA
Ubr5	ENSMUSG00000037487.8	chr15	37967572	38079098	-	protein_coding	UBR5	ENSMUSG00000037487.8	3895	3081	2411	3034	3251	3077	3264	3166.44	0.30672	0.103623	2.95997	0.00307669	0.0537543
Nfatc3	ENSMUSG00000031902.11	chr8	106785472	106857169	+	protein_coding	NFATC3	ENSMUSG00000031902.11	401	472	320	306	419	441	518	410.418	0.342412	0.115693	2.95965	0.00307989	0.0537543
Ntf3	ENSMUSG00000049107.14	chr6	126078375	126143873	-	protein_coding	NTF3	ENSMUSG00000049107.14	0	0	31	14	31	31	25	17.445	-1.97718	0.668591	-2.95723	0.00310417	NA
Fmn1	ENSMUSG00000044042.20	chr2	113158081	113547112	+	protein_coding	FMN1	ENSMUSG00000044042.20	581	559	406	448	529	510	647	527.577	0.330575	0.111819	2.95634	0.00311309	0.0542505
H2-T24	ENSMUSG00000053835.18	chr17	36316587	36331452	-	protein_coding	H2-T24	ENSMUSG00000053835.18	346	222	106	147	236	167	211	211.152	0.575883	0.194861	2.95536	0.00312308	0.0543415
Rab33a	ENSMUSG00000031104.3	chrX	47608162	47619109	+	protein_coding	RAB33A	ENSMUSG00000031104.3	38	141	292	317	214	264	196	198.257	-0.638358	0.216121	-2.95371	0.00313978	0.054436
Lama2	ENSMUSG00000019899.18	chr10	26856032	27495754	-	protein_coding	LAMA2	ENSMUSG00000019899.18	504	451	391	387	380	429	482	434.745	0.325288	0.110136	2.95351	0.00314182	0.054436
Atg3	ENSMUSG00000022663.4	chr16	44979148	45008901	+	protein_coding	ATG3	ENSMUSG00000022663.4	259	418	759	655	623	647	512	533.46	-0.335765	0.113711	-2.95278	0.00314926	0.054436
Klhdc3	ENSMUSG00000063576.13	chr17	46985476	46991840	-	protein_coding	KLHDC3	ENSMUSG00000063576.13	613	1111	1841	1560	1708	1715	1372	1363.95	-0.322626	0.109273	-2.95248	0.00315231	0.054436
Atpif1	ENSMUSG00000054428.13	chr4	132257866	132260970	-	protein_coding	ATPIF1	ENSMUSG00000054428.13	94	168	471	265	397	436	343	295.547	-0.551356	0.186744	-2.95247	0.00315239	0.054436
Kcnh7	ENSMUSG00000059742.11	chr2	62523758	63014631	-	protein_coding	KCNH7	ENSMUSG00000059742.11	6390	4508	3075	4132	4292	2943	4599	4371.89	0.4178	0.141602	2.95052	0.0031724	0.0546826
Tomm22	ENSMUSG00000022427.5	chr15	79555062	79557601	+	protein_coding	TOMM22	ENSMUSG00000022427.5	175	438	686	745	602	551	480	503.878	-0.424198	0.143789	-2.95014	0.00317626	0.0546826
Grm3	ENSMUSG00000003974.7	chr5	9535541	9775170	-	protein_coding	GRM3	ENSMUSG00000003974.7	4012	2527	2017	2706	2673	2495	2836	2799	0.378712	0.128395	2.94959	0.00318192	0.0546827
Cgnl1	ENSMUSG00000032232.15	chr9	71533791	71678884	-	protein_coding	CGNL1	ENSMUSG00000032232.15	511	438	244	293	486	497	490	425.044	0.43009	0.145832	2.94921	0.00318587	0.0546827
Bptf	ENSMUSG00000040481.18	chr11	106923907	107022953	-	protein_coding	BPTF	ENSMUSG00000040481.18	2724	2383	1898	2178	2493	2275	2443	2351.09	0.281219	0.0954464	2.94636	0.00321541	0.0551067
Rps27rt	ENSMUSG00000050621.8	chr9	114811434	114811807	-	protein_coding	RPS27RT	ENSMUSG00000050621.8	135	42	464	528	111	178	145	220.806	-0.853776	0.289881	-2.94526	0.00322681	0.0552192
Trim17	ENSMUSG00000036964.15	chr11	58845511	58863924	+	protein_coding	TRIM17	ENSMUSG00000036964.15	27	39	88	88	144	83	83	74.864	-0.645226	0.219141	-2.94434	0.00323646	NA
Zfp592	ENSMUSG00000005621.12	chr7	80643429	80694912	+	protein_coding	ZFP592	ENSMUSG00000005621.12	735	831	652	637	779	759	774	736.509	0.257564	0.0874855	2.94408	0.00323921	0.0553483
Tnfrsf8	ENSMUSG00000028602.13	chr4	144993707	145041734	-	protein_coding	TNFRSF8	ENSMUSG00000028602.13	69	108	33	36	62	63	61	62.6301	0.667709	0.22697	2.94184	0.00326271	NA
Zcrb1	ENSMUSG00000022635.10	chr15	93283978	93296215	-	protein_coding	ZCRB1	ENSMUSG00000022635.10	193	296	524	452	567	481	467	409.549	-0.353845	0.120293	-2.94154	0.0032659	0.0557207
Tnks	ENSMUSG00000031529.6	chr8	35293614	35432844	-	protein_coding	TNKS	ENSMUSG00000031529.6	3083	2692	1997	2575	2725	2505	2696	2623.62	0.292813	0.0996918	2.93718	0.00331215	0.0564254
Rxrb	ENSMUSG00000039656.18	chr17	34250786	34257373	+	protein_coding	RXRB	ENSMUSG00000039656.18	224	436	893	632	642	683	542	556.05	-0.401021	0.136565	-2.93648	0.00331961	0.056468
Ly86	ENSMUSG00000021423.7	chr13	37529184	37603012	+	protein_coding	LY86	ENSMUSG00000021423.7	102	121	255	215	275	212	148	182.564	-0.411934	0.140327	-2.93554	0.0033297	0.0565553
Gng3	ENSMUSG00000071658.6	chr19	8814297	8816558	-	protein_coding	GNG3	ENSMUSG00000071658.6	414	1295	2388	1697	1953	1890	1403	1505.43	-0.466172	0.158914	-2.93349	0.00335171	0.05676
Mat2b	ENSMUSG00000042032.14	chr11	40570141	40586030	-	protein_coding	MAT2B	ENSMUSG00000042032.14	1061	1524	2387	2021	2377	1844	1915	1819.72	-0.241684	0.0825045	-2.92934	0.0033968	0.0574381
Sned1	ENSMUSG00000047793.14	chr1	93163563	93228787	+	protein_coding	SNED1	ENSMUSG00000047793.14	215	367	77	106	257	158	206	200.815	0.645564	0.220534	2.92727	0.00341948	0.057736
Rims1	ENSMUSG00000041670.20	chr1	22356475	22845203	-	protein_coding	RIMS1	ENSMUSG00000041670.20	7052	6404	4646	4967	7488	6836	6936	6335.13	0.300062	0.102572	2.92538	0.0034404	0.0580034
Slc7a11	ENSMUSG00000027737.11	chr3	49846975	50398063	-	protein_coding	SLC7A11	ENSMUSG00000027737.11	3658	3742	2368	3111	3196	2461	2906	3091.64	0.32971	0.112725	2.92491	0.00344555	0.0580044
Nap1l1	ENSMUSG00000058799.17	chr10	111309084	111334011	+	protein_coding	NAP1L1	ENSMUSG00000058799.17	1997	3158	4271	4563	4433	3620	3433	3530.28	-0.235315	0.0804902	-2.92352	0.00346102	0.0580747
Rgs22	ENSMUSG00000037627.17	chr15	36009625	36140546	-	protein_coding	RGS22	ENSMUSG00000037627.17	19	4	0	0	1	20	4	7.32366	2.61498	0.894545	2.92326	0.00346391	NA
Braf	ENSMUSG00000002413.16	chr6	39580171	39702397	-	protein_coding	BRAF	ENSMUSG00000002413.16	4980	3920	2833	3802	3534	2969	3508	3705.48	0.356349	0.121903	2.92323	0.00346419	0.0580747
Ccdc85c	ENSMUSG00000084883.3	chr12	108169861	108241684	-	protein_coding	CCDC85C	ENSMUSG00000084883.3	1804	1563	1408	1324	1588	1715	1372	1543.88	0.281558	0.0963199	2.92316	0.00346502	0.0580747
Nkapl	ENSMUSG00000059395.5	chr13	21651217	21652679	-	protein_coding	NKAPL	ENSMUSG00000059395.5	9	7	0	0	0	16	5	5.46105	3.05636	1.04557	2.92315	0.0034651	NA
Nt5m	ENSMUSG00000032615.15	chr11	59730273	59771794	+	protein_coding	NT5M	ENSMUSG00000032615.15	100	172	288	326	309	305	202	232.998	-0.418634	0.143258	-2.92224	0.00347519	0.0581596
Ptpn2	ENSMUSG00000024539.18	chr18	67798581	67857665	-	protein_coding	PTPN2	ENSMUSG00000024539.18	130	187	298	397	311	240	253	250.495	-0.381887	0.130703	-2.92178	0.00348038	0.0581611
Sec61b	ENSMUSG00000053317.12	chr4	47474658	47483242	+	protein_coding	SEC61B	ENSMUSG00000053317.12	26	63	152	123	119	99	58	87.0063	-0.640224	0.219267	-2.91984	0.00350216	NA
Zxdc	ENSMUSG00000034430.17	chr6	90346474	90380472	+	protein_coding	ZXDC	ENSMUSG00000034430.17	502	634	391	495	531	582	489	516.319	0.29488	0.101007	2.9194	0.0035071	0.0583607
Ncoa3	ENSMUSG00000027678.18	chr2	165834556	165915162	+	protein_coding	NCOA3	ENSMUSG00000027678.18	895	967	686	869	804	807	839	840.061	0.281561	0.0964527	2.91917	0.0035097	0.0583607
Kremen1	ENSMUSG00000020393.17	chr11	5141552	5211558	-	protein_coding	KREMEN1	ENSMUSG00000020393.17	453	447	402	362	338	432	459	414.907	0.317007	0.108601	2.91901	0.00351143	0.0583607
Prr36	ENSMUSG00000064125.15	chr8	4259543	4267459	-	protein_coding	PRR36	ENSMUSG00000064125.15	964	777	640	509	854	765	733	755.743	0.364241	0.1248	2.91859	0.00351615	0.0583607
E130308A19Rik	ENSMUSG00000045071.15	chr4	59626211	59761439	+	protein_coding	E130308A19RIK	ENSMUSG00000045071.15	272	285	179	210	209	214	333	245.201	0.417491	0.143053	2.91844	0.00351792	0.0583607
Acap2	ENSMUSG00000049076.13	chr16	30911230	31020063	-	protein_coding	ACAP2	ENSMUSG00000049076.13	3084	2416	2123	2396	2630	2771	2792	2610.84	0.283122	0.0970428	2.91749	0.00352857	0.0583893
Akap10	ENSMUSG00000047804.16	chr11	61762133	61821078	-	protein_coding	AKAP10	ENSMUSG00000047804.16	656	617	401	562	589	616	601	579.315	0.322359	0.110496	2.91738	0.00352989	0.0583893
Pou6f1	ENSMUSG00000009739.18	chr15	100473199	100497865	-	protein_coding	POU6F1	ENSMUSG00000009739.18	2746	3026	2672	2785	2958	3263	3078	2912.6	0.191398	0.0656284	2.91639	0.00354112	0.0584901
Uap1	ENSMUSG00000026670.16	chr1	169969507	170002526	-	protein_coding	UAP1	ENSMUSG00000026670.16	256	494	1068	666	844	756	826	673.354	-0.420886	0.144376	-2.9152	0.00355456	0.058621
Fam114a2	ENSMUSG00000020523.15	chr11	57373819	57409443	-	protein_coding	FAM114A2	ENSMUSG00000020523.15	100	187	312	333	398	352	312	272.117	-0.44591	0.152997	-2.91449	0.00356265	0.058621
Arid1a	ENSMUSG00000007880.17	chr4	133406319	133484080	-	protein_coding	ARID1A	ENSMUSG00000007880.17	2745	3146	2200	2384	3220	2843	2850	2760.74	0.255499	0.0876696	2.91433	0.00356448	0.058621
Commd7	ENSMUSG00000056941.18	chr2	153458853	153474701	-	protein_coding	COMMD7	ENSMUSG00000056941.18	145	239	330	520	410	367	302	317.525	-0.399297	0.137198	-2.91037	0.00360996	0.0592834
Mprip	ENSMUSG00000005417.18	chr11	59552131	59671686	+	protein_coding	MPRIP	ENSMUSG00000005417.18	6540	5864	5013	5549	6266	6311	5788	5904.51	0.24368	0.0838095	2.90755	0.00364275	0.0596508
Snca	ENSMUSG00000025889.14	chr6	60708559	60806839	-	protein_coding	SNCA	ENSMUSG00000025889.14	698	1976	3323	2322	3164	2507	1990	2183.86	-0.421579	0.144995	-2.90754	0.00364279	0.0596508
Prkca	ENSMUSG00000050965.15	chr11	107824213	108234754	-	protein_coding	PRKCA	ENSMUSG00000050965.15	3597	3650	3245	3296	3789	3944	3646	3579.06	0.20763	0.0714294	2.90679	0.00365164	0.0597098
Ksr2	ENSMUSG00000061578.9	chr5	117552065	117913068	+	protein_coding	KSR2	ENSMUSG00000061578.9	2304	1572	1052	1549	1672	1389	1568	1613.92	0.392545	0.135098	2.90563	0.00366519	0.0598456
Tmem59l	ENSMUSG00000035964.9	chr8	70936517	70940008	-	protein_coding	TMEM59L	ENSMUSG00000035964.9	1252	2098	3916	3020	3235	3754	2779	2755.86	-0.331926	0.11433	-2.90324	0.00369325	0.0602174
Psmd4	ENSMUSG00000005625.16	chr3	94940005	94949925	-	protein_coding	PSMD4	ENSMUSG00000005625.16	345	621	1130	1077	853	1059	664	789.416	-0.376678	0.129765	-2.90278	0.0036987	0.0602202
Smim18	ENSMUSG00000094500.3	chr8	34232140	34237798	-	protein_coding	SMIM18	ENSMUSG00000094500.3	7	26	90	50	68	37	44	43.4888	-0.878792	0.302762	-2.90258	0.003701	NA
Pcbp1	ENSMUSG00000051695.7	chr6	86501474	86503303	-	protein_coding	PCBP1	ENSMUSG00000051695.7	826	1378	2514	1749	2446	2341	1795	1791.95	-0.335595	0.115725	-2.89992	0.00373252	0.0606841
Homer2	ENSMUSG00000025813.15	chr7	81250229	81357275	-	protein_coding	HOMER2	ENSMUSG00000025813.15	3556	2926	1981	2803	2753	2275	2682	2745.01	0.345871	0.119345	2.89807	0.00375464	0.0609157
Gtf2h5	ENSMUSG00000034345.15	chr17	6130061	6136792	+	protein_coding	GTF2H5	ENSMUSG00000034345.15	286	564	919	845	777	730	625	653.272	-0.343387	0.118498	-2.89784	0.00375746	0.0609157
Cck	ENSMUSG00000032532.8	chr9	121318890	121324760	-	protein_coding	CCK	ENSMUSG00000032532.8	882	2334	4313	2700	5236	4638	3347	3181.55	-0.48845	0.16864	-2.89641	0.00377463	0.0611071
Rpl8	ENSMUSG00000003970.10	chr15	76788278	76790514	+	protein_coding	RPL8	ENSMUSG00000003970.10	759	1448	2488	2399	2481	3093	1888	1987.92	-0.391843	0.135424	-2.89345	0.00381035	0.0614597
Nop56	ENSMUSG00000027405.17	chr2	130116350	130121233	+	protein_coding	NOP56	ENSMUSG00000027405.17	235	379	659	621	564	591	413	476.689	-0.339059	0.11719	-2.89324	0.00381293	0.0614597
Ccdc71	ENSMUSG00000049305.7	chr9	108337726	108343137	+	protein_coding	CCDC71	ENSMUSG00000049305.7	162	239	352	437	434	373	282	313.538	-0.345602	0.119457	-2.8931	0.00381465	0.0614597
Mgat2	ENSMUSG00000043998.11	chr12	69230931	69233544	+	protein_coding	MGAT2	ENSMUSG00000043998.11	365	389	644	682	755	629	531	553.41	-0.266084	0.0919869	-2.89263	0.00382032	0.0614597
Tfb2m	ENSMUSG00000026492.12	chr1	179355620	179373832	-	protein_coding	TFB2M	ENSMUSG00000026492.12	168	275	474	552	382	296	349	344.658	-0.394326	0.136333	-2.89238	0.00382337	0.0614597
Rdm1	ENSMUSG00000010362.10	chr11	101518021	101526926	+	protein_coding	RDM1	ENSMUSG00000010362.10	31	18	97	138	77	88	103	75.2492	-0.779373	0.269538	-2.89151	0.00383397	NA
Taf1	ENSMUSG00000031314.19	chrX	100576340	100645395	+	protein_coding	TAF1	ENSMUSG00000031314.19	1757	1718	1420	1592	1617	1566	1690	1625.01	0.251008	0.0868093	2.89148	0.00383427	0.0615481
Clmn	ENSMUSG00000021097.16	chr12	104729376	104831335	-	protein_coding	CLMN	ENSMUSG00000021097.16	2606	2134	1688	2165	2203	2271	2639	2252.18	0.297216	0.102837	2.89016	0.00385046	0.0617211
Eif4a1	ENSMUSG00000059796.17	chr11	69557762	69563249	-	protein_coding	EIF4A1	ENSMUSG00000059796.17	1310	1936	3184	2715	2882	2931	2422	2401.99	-0.255356	0.0883806	-2.88927	0.00386132	0.0618083
Oprk1	ENSMUSG00000025905.15	chr1	5658689	5676354	+	protein_coding	OPRK1	ENSMUSG00000025905.15	291	201	122	142	167	127	143	176.088	0.545848	0.189008	2.88796	0.0038775	0.0618555
Nelfb	ENSMUSG00000013465.20	chr2	25089724	25101501	-	protein_coding	NELFB	ENSMUSG00000013465.20	400	500	879	862	751	720	708	668.157	-0.272143	0.0942417	-2.88771	0.00388055	0.0618555
Ap2m1	ENSMUSG00000022841.16	chr16	20354228	20363659	+	protein_coding	AP2M1	ENSMUSG00000022841.16	3428	5795	8972	7481	8051	7032	6400	6522.91	-0.257003	0.089035	-2.88655	0.00389497	0.0619985
Wnk2	ENSMUSG00000037989.16	chr13	49189779	49301490	-	protein_coding	WNK2	ENSMUSG00000037989.16	3475	2778	2667	2075	3183	3643	3310	3022.07	0.311035	0.107789	2.88558	0.00390688	0.0621014
Cnnm4	ENSMUSG00000037408.11	chr1	36510701	36547845	+	protein_coding	CNNM4	ENSMUSG00000037408.11	489	376	314	253	354	336	293	350.742	0.410779	0.142426	2.88415	0.00392475	0.0622986
Ulk4	ENSMUSG00000040936.16	chr9	120784417	121106263	-	protein_coding	ULK4	ENSMUSG00000040936.16	138	105	82	55	77	90	106	95.488	0.560847	0.194653	2.88127	0.00396076	0.0626778
Ncam1	ENSMUSG00000039542.17	chr9	49413436	49710225	-	protein_coding	NCAM1	ENSMUSG00000039542.17	6022	4396	3802	4408	4612	4486	4275	4617.02	0.3122	0.108362	2.8811	0.00396295	0.0626778
Rps6	ENSMUSG00000028495.15	chr4	86772897	86775649	-	protein_coding	RPS6	ENSMUSG00000028495.15	1078	2031	3319	2990	2723	2844	2567	2418.01	-0.312884	0.108606	-2.88092	0.00396514	0.0626778
Cxcl5	ENSMUSG00000029371.8	chr5	90907219	90909483	+	protein_coding	CXCL5	ENSMUSG00000029371.8	0	4	59	3	43	17	17	18.9439	-1.7755	0.616399	-2.88044	0.00397119	NA
Pou6f2	ENSMUSG00000009734.19	chr13	18295683	18572271	-	protein_coding	POU6F2	ENSMUSG00000009734.19	103	104	59	47	65	60	77	75.3825	0.590243	0.205012	2.87907	0.00398849	NA
Oprd1	ENSMUSG00000050511.2	chr4	131838037	131871797	-	protein_coding	OPRD1	ENSMUSG00000050511.2	731	370	269	316	434	323	362	414.141	0.520931	0.180943	2.87898	0.00398969	0.0629786
Hras	ENSMUSG00000025499.19	chr7	140769018	140773918	-	protein_coding	HRAS	ENSMUSG00000025499.19	435	787	1573	1125	1262	1462	1064	1056.52	-0.377402	0.131125	-2.87819	0.0039997	0.0630492
Ubap2l	ENSMUSG00000042520.17	chr3	89907447	89959935	-	protein_coding	UBAP2L	ENSMUSG00000042520.17	1753	1888	1588	1548	1879	1764	1820	1743.65	0.227358	0.079027	2.87697	0.00401517	0.0632056
Caly	ENSMUSG00000025468.16	chr7	139649793	139662461	-	protein_coding	CALY	ENSMUSG00000025468.16	402	649	1581	884	1501	1701	1012	1052.38	-0.464808	0.161607	-2.87616	0.00402543	0.0632797
Stmn3	ENSMUSG00000027581.13	chr2	180948252	180956293	-	protein_coding	STMN3	ENSMUSG00000027581.13	1960	3752	5997	5028	5377	5395	4375	4387.87	-0.305516	0.106255	-2.87531	0.0040363	0.0632948
Vrk3	ENSMUSG00000002205.17	chr7	44397837	44426939	+	protein_coding	VRK3	ENSMUSG00000002205.17	74	206	429	273	449	355	345	289.48	-0.54404	0.18923	-2.87502	0.00404	0.0632948
Trpc5	ENSMUSG00000041710.5	chrX	143164667	143471176	-	protein_coding	TRPC5	ENSMUSG00000041710.5	306	290	147	155	263	176	207	224.803	0.488868	0.170074	2.87444	0.00404746	0.0632948
Atg2b	ENSMUSG00000041341.11	chr12	105582395	105651470	-	protein_coding	ATG2B	ENSMUSG00000041341.11	1712	1155	759	1052	1324	1088	1097	1189.02	0.400012	0.139166	2.87435	0.0040486	0.0632948
Dnajb5	ENSMUSG00000036052.15	chr4	42949814	42959425	+	protein_coding	DNAJB5	ENSMUSG00000036052.15	471	921	1805	1336	1290	1532	1070	1156.08	-0.378023	0.13159	-2.87274	0.00406929	0.0635311
Hdac8	ENSMUSG00000067567.13	chrX	101328245	101548965	-	protein_coding	HDAC8	ENSMUSG00000067567.13	13	47	116	104	128	127	88	83.7949	-0.757744	0.2639	-2.87133	0.00408748	NA
Tenm1	ENSMUSG00000016150.16	chrX	41616743	42518003	-	protein_coding	TENM1	ENSMUSG00000016150.16	2135	1109	816	897	1292	809	916	1180.48	0.510908	0.177973	2.8707	0.00409561	0.0636685
Adprh	ENSMUSG00000002844.10	chr16	38264392	38273065	-	protein_coding	ADPRH	ENSMUSG00000002844.10	462	767	1242	1117	1188	1198	984	958.168	-0.299917	0.104489	-2.87033	0.00410044	0.0636685
H2bc6	ENSMUSG00000047246.8	chr13	23767653	23805107	-	protein_coding	H2BC6	ENSMUSG00000047246.8	14	36	75	126	76	79	38	59.9641	-0.782313	0.272608	-2.86974	0.00410812	NA
Eif6	ENSMUSG00000027613.16	chr2	155661752	155668845	-	protein_coding	EIF6	ENSMUSG00000027613.16	94	220	531	290	437	433	346	319.917	-0.523839	0.182583	-2.86904	0.00411716	0.063698
9330159F19Rik	ENSMUSG00000004360.10	chr10	29087602	29106775	+	protein_coding	9330159F19RIK	ENSMUSG00000004360.10	2125	2290	1791	1794	2084	1834	1756	1958.16	0.266254	0.0928062	2.86893	0.00411864	0.063698
Prkcsh	ENSMUSG00000003402.15	chr9	21914102	21925518	+	protein_coding	PRKCSH	ENSMUSG00000003402.15	221	460	859	703	752	837	659	614.15	-0.409124	0.142607	-2.86889	0.0041191	0.063698
Tbcc	ENSMUSG00000036430.9	chr17	47201610	47202773	+	protein_coding	TBCC	ENSMUSG00000036430.9	38	95	177	239	153	180	105	134.158	-0.593903	0.207095	-2.86778	0.00413363	0.0638203
Atf4	ENSMUSG00000042406.9	chr15	80139385	80141742	+	protein_coding	ATF4	ENSMUSG00000042406.9	416	848	1695	1063	1472	1490	1143	1111.67	-0.40373	0.140803	-2.86735	0.00413931	0.0638203
Slc4a4	ENSMUSG00000060961.17	chr5	89034345	89387512	+	protein_coding	SLC4A4	ENSMUSG00000060961.17	6079	4887	4185	5282	4676	5177	6049	5214.99	0.288245	0.100539	2.867	0.00414381	0.0638203
Ubb	ENSMUSG00000019505.8	chr11	62441997	62444039	+	protein_coding	UBB	ENSMUSG00000019505.8	2132	4439	9571	5523	7588	8794	6111	6030.81	-0.421032	0.146996	-2.86423	0.00418023	0.0642125
Sntb1	ENSMUSG00000060429.13	chr15	55499784	55770345	-	protein_coding	SNTB1	ENSMUSG00000060429.13	151	146	102	86	103	123	103	118.008	0.469349	0.163879	2.86401	0.00418319	0.0642125
Rasl10a	ENSMUSG00000034209.5	chr11	5008128	5010385	+	protein_coding	RASL10A	ENSMUSG00000034209.5	155	328	714	361	766	619	403	454.963	-0.500415	0.174758	-2.86347	0.0041903	0.0642125
Dennd5b	ENSMUSG00000030313.16	chr6	148889569	149003178	-	protein_coding	DENND5B	ENSMUSG00000030313.16	3733	2771	1913	2696	2808	2271	2589	2723.65	0.36259	0.126631	2.86335	0.00419181	0.0642125
Cdc73	ENSMUSG00000026361.10	chr1	143474538	143578631	-	protein_coding	CDC73	ENSMUSG00000026361.10	2234	1640	1356	1523	1541	1352	1406	1605.01	0.357739	0.124981	2.86233	0.00420533	0.0643331
Tsc22d2	ENSMUSG00000027806.10	chr3	58322136	58374204	+	protein_coding	TSC22D2	ENSMUSG00000027806.10	1352	1493	1073	1303	1202	1119	1225	1257.11	0.281261	0.098292	2.86148	0.00421661	0.0644193
Eid2	ENSMUSG00000046058.8	chr7	27967306	27968697	+	protein_coding	EID2	ENSMUSG00000046058.8	280	368	657	507	739	573	440	491.293	-0.317443	0.111005	-2.85972	0.00424009	0.0646756
Snph	ENSMUSG00000027457.16	chr2	151432469	151474513	-	protein_coding	SNPH	ENSMUSG00000027457.16	7961	7975	6841	6940	8634	9198	7654	7846.36	0.219692	0.076832	2.85938	0.00424475	0.0646756
Selenok	ENSMUSG00000042682.11	chr14	29690265	29697619	+	protein_coding	SELENOK	ENSMUSG00000042682.11	667	883	1387	1362	1294	1240	1128	1104.01	-0.231013	0.0808202	-2.85836	0.00425844	0.0647976
Kctd2	ENSMUSG00000016940.19	chr11	115310954	115322100	+	protein_coding	KCTD2	ENSMUSG00000016940.19	605	780	1286	1183	1230	1180	862	986.713	-0.251837	0.0881376	-2.85732	0.00427234	0.0649225
Bex2	ENSMUSG00000042750.8	chrX	134967313	134968985	-	protein_coding	BEX2	ENSMUSG00000042750.8	213	525	961	737	923	971	679	682.496	-0.445558	0.15604	-2.85541	0.0042982	0.0652284
Dock2	ENSMUSG00000020143.16	chr11	34176815	34674719	-	protein_coding	DOCK2	ENSMUSG00000020143.16	230	195	136	163	153	173	178	177.852	0.416218	0.145824	2.85424	0.00431393	0.0653381
Zbtb16	ENSMUSG00000066687.6	chr9	48565597	48747522	-	protein_coding	ZBTB16	ENSMUSG00000066687.6	688	563	449	480	560	912	786	632.91	0.377861	0.132396	2.85403	0.00431689	0.0653381
Dusp11	ENSMUSG00000030002.16	chr6	85919250	85938649	-	protein_coding	DUSP11	ENSMUSG00000030002.16	1029	943	753	879	962	986	988	934.975	0.268424	0.0941033	2.85244	0.00433853	0.0655785
Esd	ENSMUSG00000021996.17	chr14	74969737	74988205	+	protein_coding	ESD	ENSMUSG00000021996.17	349	552	1010	729	933	741	802	705.553	-0.322286	0.113051	-2.85081	0.0043608	0.0657442
Dcc	ENSMUSG00000060534.17	chr18	71386705	72484140	-	protein_coding	DCC	ENSMUSG00000060534.17	916	445	382	360	564	434	482	527.673	0.499501	0.175232	2.85052	0.0043648	0.0657442
Gde1	ENSMUSG00000033917.16	chr7	118287768	118305001	-	protein_coding	GDE1	ENSMUSG00000033917.16	2269	2592	4290	3812	3985	3580	3306	3316.93	-0.197059	0.0691343	-2.85037	0.0043668	0.0657442
Arr3	ENSMUSG00000060890.12	chrX	99649103	99662099	+	protein_coding	ARR3	ENSMUSG00000060890.12	0	0	9	17	26	13	11	9.97109	-2.14144	0.751417	-2.84987	0.00437376	NA
Tanc2	ENSMUSG00000053580.17	chr11	105480812	105820130	+	protein_coding	TANC2	ENSMUSG00000053580.17	6199	4593	3640	4127	5312	4360	4742	4757.24	0.325818	0.114376	2.84866	0.00439039	0.0657974
Stox2	ENSMUSG00000038143.17	chr8	47633083	47899397	-	protein_coding	STOX2	ENSMUSG00000038143.17	4948	4186	2808	4062	4164	3479	4239	4018.85	0.323697	0.113651	2.84816	0.00439733	0.0657974
Lin7a	ENSMUSG00000019906.16	chr10	107107547	107257335	+	protein_coding	LIN7A	ENSMUSG00000019906.16	894	626	355	579	604	440	665	608.053	0.453869	0.159356	2.84815	0.0043974	0.0657974
Mrpl41	ENSMUSG00000036850.5	chr2	24864129	24865110	-	protein_coding	MRPL41	ENSMUSG00000036850.5	44	84	316	153	197	299	137	166.236	-0.681081	0.239155	-2.84787	0.00440131	0.0657974
Ssna1	ENSMUSG00000026966.7	chr2	25161051	25162450	-	protein_coding	SSNA1	ENSMUSG00000026966.7	52	160	310	295	267	277	250	219.094	-0.549019	0.192817	-2.84736	0.00440833	0.0657974
Ptar1	ENSMUSG00000074925.5	chr19	23664793	23709032	+	protein_coding	PTAR1	ENSMUSG00000074925.5	2242	1962	1272	1965	1490	1355	1887	1764.01	0.368169	0.129306	2.84726	0.00440967	0.0657974
Snx15	ENSMUSG00000024787.15	chr19	6169429	6178334	-	protein_coding	SNX15	ENSMUSG00000024787.15	87	131	331	229	256	289	222	211.338	-0.464962	0.163306	-2.84719	0.00441074	0.0657974
P2rx6	ENSMUSG00000022758.15	chr16	17379749	17395664	+	protein_coding	P2RX6	ENSMUSG00000022758.15	136	121	84	87	79	116	99	104.711	0.4822	0.169444	2.84577	0.0044304	0.0660043
Zfp704	ENSMUSG00000040209.13	chr3	9492080	9675145	-	protein_coding	ZFP704	ENSMUSG00000040209.13	2039	1727	1129	1674	1776	1667	1628	1673.76	0.321372	0.112951	2.84524	0.00443781	0.0660284
Bmp2k	ENSMUSG00000034663.14	chr5	97145548	97239726	+	protein_coding	BMP2K	ENSMUSG00000034663.14	901	681	571	714	588	668	792	709.87	0.345782	0.121563	2.84448	0.00444844	0.0661002
Cfap47	ENSMUSG00000073077.8	chrX	78310165	78560891	-	protein_coding	CFAP47	ENSMUSG00000073077.8	25	35	6	11	7	26	13	18.1777	1.11966	0.393669	2.84416	0.00445288	NA
Irgq	ENSMUSG00000041037.9	chr7	24230114	24238025	+	protein_coding	IRGQ	ENSMUSG00000041037.9	2765	3135	2491	2891	2929	2946	2850	2845.86	0.207822	0.0731029	2.84288	0.00447086	0.0662684
Rapgef2	ENSMUSG00000062232.15	chr3	78969823	79193824	-	protein_coding	RAPGEF2	ENSMUSG00000062232.15	4820	3920	3719	3047	4198	3785	3734	3916.02	0.29675	0.104385	2.84284	0.00447139	0.0662684
Gng5	ENSMUSG00000068523.13	chr3	146205562	146211327	+	protein_coding	GNG5	ENSMUSG00000068523.13	82	147	283	300	228	264	169	201.673	-0.453751	0.159713	-2.84103	0.00449676	0.066462
Slc4a8	ENSMUSG00000023032.13	chr15	100659628	100721849	+	protein_coding	SLC4A8	ENSMUSG00000023032.13	4097	3206	2112	2929	3275	2546	2682	3020.96	0.359898	0.126693	2.84071	0.00450131	0.066462
Cfap61	ENSMUSG00000037143.18	chr2	145776704	146056959	+	protein_coding	CFAP61	ENSMUSG00000037143.18	24	16	79	59	79	54	36	47.2397	-0.738213	0.259892	-2.84046	0.00450488	NA
Anapc11	ENSMUSG00000025135.13	chr11	120489247	120499024	+	protein_coding	ANAPC11	ENSMUSG00000025135.13	147	253	567	404	694	698	544	448.9	-0.512591	0.180474	-2.84024	0.00450791	0.066462
Mrpl20	ENSMUSG00000029066.13	chr4	155887335	155894432	+	protein_coding	MRPL20	ENSMUSG00000029066.13	46	100	201	217	200	230	171	158.288	-0.546176	0.192309	-2.8401	0.00450992	0.066462
Fzd8	ENSMUSG00000036904.7	chr18	9212163	9218136	+	protein_coding	FZD8	ENSMUSG00000036904.7	124	136	59	81	104	168	119	113.316	0.530554	0.18684	2.83962	0.00451676	0.066462
Cystm1	ENSMUSG00000046727.14	chr18	36475573	36536150	+	protein_coding	CYSTM1	ENSMUSG00000046727.14	63	229	403	412	337	340	271	279.546	-0.543457	0.191397	-2.83943	0.00451944	0.066462
Hif3a	ENSMUSG00000004328.16	chr7	16765432	16796352	-	protein_coding	HIF3A	ENSMUSG00000004328.16	272	128	132	132	87	271	234	182.8	0.614175	0.216366	2.8386	0.00453124	0.0665297
Kctd16	ENSMUSG00000051401.8	chr18	40390015	40664683	+	protein_coding	KCTD16	ENSMUSG00000051401.8	959	578	234	592	563	468	529	577.445	0.536698	0.189102	2.83814	0.00453776	0.0665297
Cops9	ENSMUSG00000073616.11	chr1	92564867	92569707	-	protein_coding	COPS9	ENSMUSG00000073616.11	4	81	205	196	176	171	90	123.554	-0.939296	0.330999	-2.83776	0.00454311	0.0665297
Marf1	ENSMUSG00000060657.9	chr16	13927037	13981215	-	protein_coding	MARF1	ENSMUSG00000060657.9	7739	5361	3816	5167	5424	4263	4409	5270.34	0.3841	0.135368	2.83746	0.00454739	0.0665297
Itpripl2	ENSMUSG00000095115.3	chr7	118084334	118091198	-	protein_coding	ITPRIPL2	ENSMUSG00000095115.3	427	383	282	312	375	366	361	360.128	0.333096	0.117415	2.83692	0.00455514	0.0665575
U2af2	ENSMUSG00000030435.17	chr7	5065142	5082937	+	protein_coding	U2AF2	ENSMUSG00000030435.17	448	882	1395	1268	1423	1464	1074	1090.35	-0.345341	0.121775	-2.83589	0.00456988	0.0666875
Pds5a	ENSMUSG00000029202.13	chr5	65763064	65855616	-	protein_coding	PDS5A	ENSMUSG00000029202.13	2100	1947	1289	1516	1890	1455	1391	1672.6	0.339708	0.119828	2.83497	0.00458295	0.0667454
Gdf7	ENSMUSG00000037660.6	chr12	8347918	8351954	-	protein_coding	GDF7	ENSMUSG00000037660.6	0	0	10	23	12	10	2	7.49086	-2.50241	0.882797	-2.83464	0.00458778	NA
Bahcc1	ENSMUSG00000039741.16	chr11	120123773	120183122	+	protein_coding	BAHCC1	ENSMUSG00000039741.16	605	523	287	346	587	473	503	479.303	0.412437	0.145534	2.83395	0.00459765	0.0667454
Lurap1l	ENSMUSG00000048706.4	chr4	80828883	80873865	+	protein_coding	LURAP1L	ENSMUSG00000048706.4	54	76	155	225	125	119	102	117.524	-0.531297	0.187482	-2.83386	0.00459898	0.0667454
Shank3	ENSMUSG00000022623.18	chr15	89383826	89444464	+	protein_coding	SHANK3	ENSMUSG00000022623.18	4850	5040	4018	3888	5456	5822	4493	4771.52	0.248971	0.0878616	2.83368	0.00460158	0.0667454
Abca5	ENSMUSG00000018800.15	chr11	110160195	110228542	-	protein_coding	ABCA5	ENSMUSG00000018800.15	2139	1795	1462	1628	1753	1515	1650	1721.44	0.304958	0.107623	2.83357	0.00460313	0.0667454
Man2a2	ENSMUSG00000038886.11	chr7	79998845	80021123	-	protein_coding	MAN2A2	ENSMUSG00000038886.11	3174	2753	2390	2832	2872	3317	3193	2929.36	0.248881	0.0878699	2.83238	0.00462035	0.0669099
Irf4	ENSMUSG00000021356.11	chr13	30933209	30950959	+	protein_coding	IRF4	ENSMUSG00000021356.11	0	1	13	53	12	10	35	16.6501	-1.90388	0.672314	-2.83184	0.00462816	NA
AI593442	ENSMUSG00000078307.4	chr9	52584342	52591080	-	protein_coding	AI593442	ENSMUSG00000078307.4	3573	3869	3201	3254	3255	2903	3495	3373.45	0.256805	0.0907017	2.83132	0.00463567	0.0670465
Pdcd6	ENSMUSG00000021576.7	chr13	74451628	74465699	-	protein_coding	PDCD6	ENSMUSG00000021576.7	200	320	583	424	591	487	424	416.468	-0.346483	0.122456	-2.82944	0.00466295	0.0673557
Ccdc138	ENSMUSG00000038010.10	chr10	58333770	58412066	+	protein_coding	CCDC138	ENSMUSG00000038010.10	105	91	39	16	71	57	86	68.5864	0.796684	0.281667	2.82846	0.00467724	NA
Kcnf1	ENSMUSG00000051726.7	chr12	17222101	17226889	-	protein_coding	KCNF1	ENSMUSG00000051726.7	1378	1746	2783	2515	2609	2413	1915	2132.7	-0.215809	0.0763072	-2.82816	0.00468166	0.0674515
Ncor2	ENSMUSG00000029478.17	chr5	125094217	125256283	-	protein_coding	NCOR2	ENSMUSG00000029478.17	3130	2440	2186	2135	2895	3309	2760	2695.05	0.29318	0.103684	2.82762	0.00468947	0.0674515
Ap2s1	ENSMUSG00000008036.12	chr7	16472335	16483219	+	protein_coding	AP2S1	ENSMUSG00000008036.12	224	747	1482	963	1396	1420	1078	991.816	-0.520395	0.184053	-2.82741	0.00469261	0.0674515
Ccdc88a	ENSMUSG00000032740.18	chr11	29323658	29460808	+	protein_coding	CCDC88A	ENSMUSG00000032740.18	4101	2743	2023	3052	2507	2328	2672	2829.31	0.384071	0.135841	2.82737	0.00469326	0.0674515
Pakap	ENSMUSG00000090053.10	chr4	57434247	57712016	+	protein_coding	PAKAP	ENSMUSG00000090053.10	468	287	197	254	306	254	307	303.125	0.465749	0.164772	2.82662	0.00470419	0.0675235
Nwd1	ENSMUSG00000048148.19	chr8	73373339	73444504	+	protein_coding	NWD1	ENSMUSG00000048148.19	2490	2458	1334	2261	2416	2626	3000	2368.64	0.340924	0.120644	2.82587	0.00471517	0.0675302
Gsg1l	ENSMUSG00000046182.9	chr7	125477592	125681583	-	protein_coding	GSG1L	ENSMUSG00000046182.9	1777	1787	1455	1364	1883	1708	1602	1653.1	0.258576	0.091506	2.82578	0.00471651	0.0675302
Stox1	ENSMUSG00000036923.13	chr10	62494822	62561907	-	protein_coding	STOX1	ENSMUSG00000036923.13	105	78	43	40	62	88	52	68.4592	0.639946	0.226555	2.82469	0.00473266	NA
Atp5mpl	ENSMUSG00000021290.7	chr12	111927809	111933411	-	protein_coding	ATP5MPL	ENSMUSG00000021290.7	222	414	671	1024	503	398	372	496.504	-0.477216	0.168952	-2.82457	0.00473444	0.0676604
Hipk1	ENSMUSG00000008730.18	chr3	103647131	103698879	-	protein_coding	HIPK1	ENSMUSG00000008730.18	4449	3820	2844	3914	3639	3416	3811	3723.67	0.294002	0.104095	2.82436	0.00473747	0.0676604
Prps2	ENSMUSG00000025742.6	chrX	166129318	166165745	-	protein_coding	PRPS2	ENSMUSG00000025742.6	974	916	810	786	794	777	862	850.378	0.285007	0.100931	2.82379	0.00474601	0.0676975
Prim2	ENSMUSG00000026134.12	chr1	33492891	33708876	-	protein_coding	PRIM2	ENSMUSG00000026134.12	45	48	167	113	103	87	72	87.2534	-0.570034	0.201898	-2.82337	0.00475215	NA
Hspe1	ENSMUSG00000073676.5	chr1	55127291	55130466	+	protein_coding	HSPE1	ENSMUSG00000073676.5	93	246	488	328	425	394	283	307.592	-0.482311	0.17093	-2.82169	0.00477711	0.0679834
Uchl1	ENSMUSG00000029223.13	chr5	66833434	66844577	+	protein_coding	UCHL1	ENSMUSG00000029223.13	2192	5087	8193	6100	7910	7195	5186	5736.21	-0.356959	0.126523	-2.82131	0.00478286	0.0679834
Slc25a5	ENSMUSG00000016319.4	chrX	36059304	36062460	+	protein_coding	SLC25A5	ENSMUSG00000016319.4	726	1085	1910	1747	1438	1636	1373	1370.52	-0.28677	0.101647	-2.82123	0.00478395	0.0679834
Bbs7	ENSMUSG00000037325.11	chr3	36627291	36667626	-	protein_coding	BBS7	ENSMUSG00000037325.11	116	173	252	331	326	258	207	228.65	-0.370779	0.131463	-2.8204	0.00479633	0.0680744
Txn2	ENSMUSG00000005354.17	chr15	77799247	77813206	-	protein_coding	TXN2	ENSMUSG00000005354.17	397	667	1198	1126	912	1135	785	855.678	-0.341856	0.121243	-2.81961	0.00480825	0.0681587
Zfhx4	ENSMUSG00000025255.19	chr3	5283586	5480917	+	protein_coding	ZFHX4	ENSMUSG00000025255.19	329	353	252	266	286	268	324	298.571	0.335721	0.119086	2.81915	0.00481507	0.0681707
Psmd13	ENSMUSG00000025487.16	chr7	140461881	140478556	+	protein_coding	PSMD13	ENSMUSG00000025487.16	405	691	1196	1037	946	1004	846	844.564	-0.311357	0.110483	-2.81816	0.00483005	0.0682978
Ank2	ENSMUSG00000032826.20	chr3	126715261	127292999	-	protein_coding	ANK2	ENSMUSG00000032826.20	18643	14527	11400	13458	16919	14534	15106	15036.3	0.299373	0.106256	2.81747	0.0048403	0.068358
Hhip	ENSMUSG00000064325.5	chr8	80692480	80784635	-	protein_coding	HHIP	ENSMUSG00000064325.5	434	242	125	281	209	254	391	283.529	0.560255	0.198904	2.81671	0.00485181	0.0684357
Clic5	ENSMUSG00000023959.11	chr17	44445659	44591059	+	protein_coding	CLIC5	ENSMUSG00000023959.11	353	406	277	357	309	413	411	360.231	0.310624	0.110301	2.81613	0.00486055	0.0684743
2310061I04Rik	ENSMUSG00000050705.16	chr17	36203569	36208323	-	protein_coding	2310061I04RIK	ENSMUSG00000050705.16	202	377	705	536	536	481	464	454.666	-0.359804	0.12789	-2.81339	0.00490229	0.068977
Rpl27	ENSMUSG00000063316.14	chr11	101333124	101336355	+	protein_coding	RPL27	ENSMUSG00000063316.14	413	768	1484	1060	1154	1256	1042	985.71	-0.358105	0.127309	-2.81288	0.00490998	0.0690001
Dip2b	ENSMUSG00000023026.17	chr15	99936545	100117354	+	protein_coding	DIP2B	ENSMUSG00000023026.17	2991	1810	1804	1713	2062	1890	2076	2082.65	0.360098	0.128041	2.81237	0.00491776	0.0690242
Cst7	ENSMUSG00000068129.6	chr2	150412335	150420864	+	protein_coding	CST7	ENSMUSG00000068129.6	0	3	39	31	12	31	9	16.6027	-1.6423	0.584504	-2.80973	0.00495828	NA
Nktr	ENSMUSG00000032525.16	chr9	121548235	121585909	+	protein_coding	NKTR	ENSMUSG00000032525.16	1545	949	522	997	1048	874	1054	1019.76	0.449484	0.160025	2.80884	0.00497197	0.0695942
Grid2	ENSMUSG00000071424.11	chr6	63232860	64681307	+	protein_coding	GRID2	ENSMUSG00000071424.11	981	659	533	585	712	588	668	686.763	0.383513	0.136552	2.80855	0.00497653	0.0695942
Map3k3	ENSMUSG00000020700.12	chr11	105975439	106046272	+	protein_coding	MAP3K3	ENSMUSG00000020700.12	498	463	276	456	388	493	418	429.513	0.354999	0.1264	2.80854	0.00497668	0.0695942
Fabp5	ENSMUSG00000027533.11	chr3	10077608	10081667	+	protein_coding	FABP5	ENSMUSG00000027533.11	101	331	692	551	580	660	612	478.967	-0.551558	0.196428	-2.80794	0.00498597	0.0696386
Jakmip3	ENSMUSG00000056856.15	chr7	138542459	138663892	+	protein_coding	JAKMIP3	ENSMUSG00000056856.15	137	298	404	494	548	412	423	371.671	-0.403892	0.143861	-2.80752	0.00499251	0.0696446
Synrg	ENSMUSG00000034940.16	chr11	83855254	83935404	+	protein_coding	SYNRG	ENSMUSG00000034940.16	2102	2053	1850	1720	1993	1877	1867	1925.7	0.24429	0.0870278	2.80703	0.005	0.0696637
Plin2	ENSMUSG00000028494.13	chr4	86566623	86588297	-	protein_coding	PLIN2	ENSMUSG00000028494.13	24	59	164	161	115	122	170	110.828	-0.687869	0.245099	-2.80649	0.00500842	0.0696959
Bzw2	ENSMUSG00000020547.6	chr12	36141834	36208079	-	protein_coding	BZW2	ENSMUSG00000020547.6	160	318	539	478	490	408	263	364.709	-0.395436	0.140924	-2.80602	0.00501582	0.0697138
Myl4	ENSMUSG00000061086.13	chr11	104441489	104486579	+	protein_coding	MYL4	ENSMUSG00000061086.13	64	61	266	145	176	236	106	143.463	-0.613001	0.218509	-2.80538	0.00502575	0.0697667
Cobll1	ENSMUSG00000034903.19	chr2	64918683	65069747	-	protein_coding	COBLL1	ENSMUSG00000034903.19	405	559	350	416	420	429	531	443.408	0.306968	0.109459	2.8044	0.00504099	0.0698726
Arl2	ENSMUSG00000024944.7	chr19	6184404	6191578	-	protein_coding	ARL2	ENSMUSG00000024944.7	66	173	397	314	332	445	284	272.497	-0.565737	0.201796	-2.80352	0.00505487	0.0698726
Mrpl49	ENSMUSG00000007338.11	chr19	6103652	6107815	-	protein_coding	MRPL49	ENSMUSG00000007338.11	104	305	491	418	573	454	384	371.468	-0.471759	0.168284	-2.80335	0.00505743	0.0698726
Gab1	ENSMUSG00000031714.10	chr8	81491067	81607148	-	protein_coding	GAB1	ENSMUSG00000031714.10	1011	1018	779	977	929	1036	1188	989.875	0.268191	0.095669	2.80332	0.0050579	0.0698726
Nr2c2	ENSMUSG00000005893.15	chr6	92068371	92151275	+	protein_coding	NR2C2	ENSMUSG00000005893.15	2054	1369	1064	1456	1504	1417	1554	1507.44	0.352812	0.125887	2.80262	0.00506898	0.0698915
Arglu1	ENSMUSG00000040459.12	chr8	8715075	8740521	-	protein_coding	ARGLU1	ENSMUSG00000040459.12	911	1276	1804	2023	1787	1668	1487	1519.65	-0.225799	0.0805718	-2.80245	0.00507153	0.0698915
Sf3b5	ENSMUSG00000078348.5	chr10	12881087	12884927	+	protein_coding	SF3B5	ENSMUSG00000078348.5	92	272	462	369	607	494	387	363.741	-0.518337	0.185007	-2.80171	0.00508326	0.0699685
Macrod1	ENSMUSG00000036278.8	chr19	7034178	7175422	+	protein_coding	MACROD1	ENSMUSG00000036278.8	6	43	104	96	105	97	53	67.568	-0.851883	0.304089	-2.80142	0.00508778	NA
Ago3	ENSMUSG00000028842.16	chr4	126225497	126323349	-	protein_coding	AGO3	ENSMUSG00000028842.16	1763	1254	802	1164	1284	915	1218	1223.51	0.404138	0.144357	2.79957	0.00511699	0.0702464
Acaa1a	ENSMUSG00000036138.17	chr9	119168742	119179365	+	protein_coding	ACAA1A	ENSMUSG00000036138.17	362	585	835	901	891	836	670	700.771	-0.279014	0.0996707	-2.79936	0.00512041	0.0702464
Stx4a	ENSMUSG00000030805.15	chr7	127423466	127448191	+	protein_coding	STX4A	ENSMUSG00000030805.15	106	300	521	476	551	543	467	403.145	-0.488542	0.174525	-2.79926	0.00512194	0.0702464
Rpl10-ps3	ENSMUSG00000058443.6	chr9	50255501	50256268	-	protein_coding	RPL10-PS3	ENSMUSG00000058443.6	1	5	33	31	19	18	17	16.6034	-1.31991	0.471569	-2.79896	0.0051267	NA
Notch3	ENSMUSG00000038146.9	chr17	32339794	32385826	-	protein_coding	NOTCH3	ENSMUSG00000038146.9	716	604	457	533	639	692	809	637.112	0.331964	0.118643	2.798	0.005142	0.0703192
Vcan	ENSMUSG00000021614.17	chr13	89803431	89890628	-	protein_coding	VCAN	ENSMUSG00000021614.17	1009	765	567	822	752	901	1046	842.349	0.347619	0.124269	2.79732	0.00515285	0.0703192
Alms1	ENSMUSG00000063810.8	chr6	85564513	85679735	+	protein_coding	ALMS1	ENSMUSG00000063810.8	442	253	108	260	240	225	238	260.349	0.563824	0.201565	2.79723	0.00515431	0.0703192
Trem2	ENSMUSG00000023992.15	chr17	48653429	48661175	+	protein_coding	TREM2	ENSMUSG00000023992.15	80	164	318	277	288	317	197	223.873	-0.460037	0.164466	-2.79715	0.00515548	0.0703192
Mllt11	ENSMUSG00000053192.10	chr3	95126446	95139482	-	protein_coding	MLLT11	ENSMUSG00000053192.10	1902	3125	4806	3930	4472	3713	3548	3528.81	-0.247787	0.0885904	-2.79699	0.0051581	0.0703192
Usp22	ENSMUSG00000042506.16	chr11	61042611	61065881	-	protein_coding	USP22	ENSMUSG00000042506.16	7138	6207	5263	6071	5665	5562	5324	5930.68	0.277744	0.0993253	2.79631	0.00516899	0.0703835
Pcbd1	ENSMUSG00000020098.8	chr10	60925110	60930103	+	protein_coding	PCBD1	ENSMUSG00000020098.8	11	3	61	46	38	51	17	30.5377	-1.11216	0.397951	-2.79472	0.00519442	NA
Trpt1	ENSMUSG00000047656.10	chr19	6973499	6976414	+	protein_coding	TRPT1	ENSMUSG00000047656.10	20	25	183	44	66	60	68	63.4832	-0.871564	0.311924	-2.79416	0.0052035	NA
Pou2f1	ENSMUSG00000026565.19	chr1	165692723	165830247	-	protein_coding	POU2F1	ENSMUSG00000026565.19	672	437	224	392	452	315	457	432.176	0.49175	0.176112	2.79226	0.00523414	0.0711656
Akr1b3	ENSMUSG00000001642.19	chr6	34279369	34294413	-	protein_coding	AKR1B3	ENSMUSG00000001642.19	144	271	464	375	630	515	405	382.225	-0.431601	0.154587	-2.79196	0.00523892	0.0711656
Hivep1	ENSMUSG00000021366.9	chr13	42205497	42346013	+	protein_coding	HIVEP1	ENSMUSG00000021366.9	3321	2538	1987	2245	3054	2649	2831	2677.2	0.313593	0.11235	2.79122	0.00525092	0.0711993
Usp24	ENSMUSG00000028514.16	chr4	106173410	106298519	+	protein_coding	USP24	ENSMUSG00000028514.16	2824	2485	1752	2476	2486	2314	2415	2404.95	0.291042	0.104277	2.79104	0.00525389	0.0711993
Nat8f6	ENSMUSG00000079495.3	chr6	85785006	85797936	-	protein_coding	NAT8F6	ENSMUSG00000079495.3	31	0	0	0	1	16	2	8.09817	2.90903	1.04235	2.79082	0.00525742	NA
Ncan	ENSMUSG00000002341.9	chr8	70545735	70573523	-	protein_coding	NCAN	ENSMUSG00000002341.9	7920	6204	5286	6266	6027	5849	5533	6213.16	0.298005	0.106791	2.79054	0.00526202	0.0712248
Mdm4	ENSMUSG00000054387.14	chr1	132887222	132958299	-	protein_coding	MDM4	ENSMUSG00000054387.14	1340	1403	990	1245	1402	1327	1291	1283.73	0.255434	0.0915716	2.78945	0.00527977	0.0713119
2310022A10Rik	ENSMUSG00000049643.16	chr7	27252658	27281524	+	protein_coding	2310022A10RIK	ENSMUSG00000049643.16	73	192	359	334	313	337	287	258.27	-0.490225	0.175747	-2.78938	0.00528097	0.0713119
Irs4	ENSMUSG00000054667.8	chrX	140493994	140508259	-	protein_coding	IRS4	ENSMUSG00000054667.8	20	11	0	0	3	19	3	8.55088	2.16885	0.777747	2.78863	0.00529314	NA
Ptprj	ENSMUSG00000025314.17	chr2	90260098	90410991	-	protein_coding	PTPRJ	ENSMUSG00000025314.17	2432	2176	1690	1950	2195	2054	1757	2046.31	0.283938	0.101834	2.78825	0.0052994	0.0714066
Cenpx	ENSMUSG00000025144.18	chr11	120601768	120604564	-	protein_coding	CENPX	ENSMUSG00000025144.18	0	25	67	85	82	66	43	49.0013	-1.12832	0.404746	-2.78772	0.00530804	NA
2410004B18Rik	ENSMUSG00000036873.14	chr3	145643769	145650584	+	protein_coding	2410004B18RIK	ENSMUSG00000036873.14	116	207	398	332	317	329	253	268.049	-0.389744	0.139845	-2.78697	0.00532033	0.0715889
Sos1	ENSMUSG00000024241.8	chr17	80701180	80787882	-	protein_coding	SOS1	ENSMUSG00000024241.8	2088	1803	1445	1820	1616	1557	1965	1768.82	0.2974	0.106743	2.78613	0.00533419	0.0716908
Rab12	ENSMUSG00000023460.14	chr17	66801507	66826724	-	protein_coding	RAB12	ENSMUSG00000023460.14	658	1017	1813	1337	1615	1573	1335	1289.16	-0.289634	0.104004	-2.78485	0.00535524	0.0718617
Pex14	ENSMUSG00000028975.17	chr4	149044992	149184333	-	protein_coding	PEX14	ENSMUSG00000028975.17	131	172	274	332	350	311	221	246.145	-0.360539	0.129476	-2.78459	0.00535952	0.0718617
Mdh1	ENSMUSG00000020321.17	chr11	21506692	21522367	-	protein_coding	MDH1	ENSMUSG00000020321.17	3346	6831	10807	8719	9603	8355	8633	7755.75	-0.306837	0.11024	-2.78335	0.00538008	0.0719439
Sowahb	ENSMUSG00000045314.6	chr5	93188982	93192881	-	protein_coding	SOWAHB	ENSMUSG00000045314.6	241	272	643	504	458	541	409	423.427	-0.348996	0.125396	-2.78315	0.00538347	0.0719439
Rcor2	ENSMUSG00000024968.15	chr19	7244690	7252590	+	protein_coding	RCOR2	ENSMUSG00000024968.15	68	141	237	263	257	258	152	187.621	-0.468094	0.168193	-2.78308	0.00538459	0.0719439
Cdyl2	ENSMUSG00000031758.11	chr8	117301139	117459730	-	protein_coding	CDYL2	ENSMUSG00000031758.11	169	154	114	112	104	129	124	131.399	0.439984	0.158236	2.78055	0.00542663	0.0724207
Cit	ENSMUSG00000029516.20	chr5	115983337	116147006	+	protein_coding	CIT	ENSMUSG00000029516.20	3529	2865	2555	2177	3304	2968	2737	2891.56	0.299224	0.107683	2.77875	0.00545693	0.0727399
Rps27	ENSMUSG00000090733.7	chr3	90119829	90120958	-	protein_coding	RPS27	ENSMUSG00000090733.7	341	849	1801	1585	801	762	833	959.837	-0.493294	0.177625	-2.77716	0.00548355	0.0729299
Tceal5	ENSMUSG00000054034.11	chrX	135101697	135104625	-	protein_coding	TCEAL5	ENSMUSG00000054034.11	30	66	208	88	207	194	106	121.155	-0.69532	0.250373	-2.77714	0.00548398	0.0729299
Arvcf	ENSMUSG00000118669.2	chr16	18166046	18225826	+	protein_coding	ARVCF	ENSMUSG00000118669.2	200	227	478	347	519	440	315	347.59	-0.354552	0.127719	-2.77603	0.00550273	0.0730858
Maf1	ENSMUSG00000022553.17	chr15	76235494	76238580	+	protein_coding	MAF1	ENSMUSG00000022553.17	542	727	1248	1119	1137	1209	987	963.092	-0.26287	0.0947131	-2.77543	0.00551289	0.0730858
Rtraf	ENSMUSG00000021807.7	chr14	19861419	19873892	-	protein_coding	RTRAF	ENSMUSG00000021807.7	416	569	951	896	894	797	875	747.083	-0.270405	0.0974323	-2.77531	0.00551495	0.0730858
Eqtn	ENSMUSG00000028575.12	chr4	94795504	94817080	-	protein_coding	EQTN	ENSMUSG00000028575.12	35	21	4	9	0	9	14	14.3933	1.52237	0.548744	2.77428	0.00553247	NA
Spen	ENSMUSG00000040761.17	chr4	141195201	141265908	-	protein_coding	SPEN	ENSMUSG00000040761.17	1823	1310	1081	1294	1558	1789	1792	1525.44	0.324346	0.117035	2.77137	0.00558208	0.0738897
Atp5c1	ENSMUSG00000025781.15	chr2	10060827	10085321	-	protein_coding	ATP5C1	ENSMUSG00000025781.15	832	1620	2319	2194	2419	2131	2012	1862.52	-0.293274	0.105944	-2.76819	0.00563678	0.0744777
Grb2	ENSMUSG00000059923.14	chr11	115534871	115599423	-	protein_coding	GRB2	ENSMUSG00000059923.14	1009	1312	2107	2231	2022	2241	1921	1775.68	-0.252898	0.0913636	-2.76803	0.00563958	0.0744777
Sybu	ENSMUSG00000022340.16	chr15	44535252	44651459	-	protein_coding	SYBU	ENSMUSG00000022340.16	919	1250	1702	1951	1849	1538	1327	1462.53	-0.222888	0.0805375	-2.76751	0.00564865	0.0745112
Sh3bgrl2	ENSMUSG00000032261.17	chr9	83430380	83520854	+	protein_coding	SH3BGRL2	ENSMUSG00000032261.17	602	533	470	509	469	566	525	526.771	0.287192	0.103823	2.76617	0.00567195	0.0746723
Mapk4	ENSMUSG00000024558.13	chr18	74061557	74198430	-	protein_coding	MAPK4	ENSMUSG00000024558.13	1568	2089	1836	1521	1742	2143	1869	1808.85	0.218987	0.0791697	2.76605	0.00567402	0.0746723
Pdk3	ENSMUSG00000035232.9	chrX	92808213	92875807	-	protein_coding	PDK3	ENSMUSG00000035232.9	594	702	469	522	666	606	695	606.359	0.284376	0.102823	2.76567	0.00568052	0.0746723
Kdm2a	ENSMUSG00000054611.18	chr19	4364447	4448313	-	protein_coding	KDM2A	ENSMUSG00000054611.18	1700	2088	1578	1666	2018	1854	1924	1822.44	0.218573	0.0790519	2.76493	0.0056935	0.0746806
Uqcrfs1	ENSMUSG00000038462.4	chr13	30724291	30729345	-	protein_coding	UQCRFS1	ENSMUSG00000038462.4	653	1245	1966	1790	1642	1692	1386	1429.61	-0.303433	0.109745	-2.76489	0.00569426	0.0746806
Txndc17	ENSMUSG00000020803.4	chr11	72098373	72100841	+	protein_coding	TXNDC17	ENSMUSG00000020803.4	48	113	253	157	251	205	189	165.364	-0.539306	0.19511	-2.76411	0.00570779	0.0746887
Msi2	ENSMUSG00000069769.14	chr11	88230208	88609339	-	protein_coding	MSI2	ENSMUSG00000069769.14	2336	2169	1572	2289	2022	2192	2357	2136.91	0.273832	0.0990729	2.76395	0.00571067	0.0746887
Lmo1	ENSMUSG00000036111.9	chr7	108737779	108774414	-	protein_coding	LMO1	ENSMUSG00000036111.9	35	55	176	115	173	213	98	116.723	-0.658281	0.238186	-2.76373	0.00571454	0.0746887
Vps28	ENSMUSG00000115987.2	chr15	76506287	76510286	-	protein_coding	VPS28	ENSMUSG00000115987.2	249	307	770	461	807	776	651	549.795	-0.431754	0.156253	-2.76317	0.00572435	0.0747313
Srsf5	ENSMUSG00000021134.18	chr12	80992278	80997281	+	protein_coding	SRSF5	ENSMUSG00000021134.18	582	879	1608	1419	1829	2071	1471	1348.11	-0.370473	0.134117	-2.76231	0.00573939	0.0747355
Atp6v1e1	ENSMUSG00000019210.11	chr6	120771266	120799754	-	protein_coding	ATP6V1E1	ENSMUSG00000019210.11	1557	3085	4748	3867	4590	4289	3445	3518.84	-0.300898	0.108941	-2.76203	0.00574435	0.0747355
Prickle2	ENSMUSG00000030020.14	chr6	92347889	92683136	-	protein_coding	PRICKLE2	ENSMUSG00000030020.14	7768	6454	5113	6274	6467	5443	6362	6320.3	0.292936	0.106076	2.76156	0.0057526	0.0747576
Slc39a10	ENSMUSG00000025986.7	chr1	46846704	46932012	-	protein_coding	SLC39A10	ENSMUSG00000025986.7	11594	9706	7234	7868	10592	7752	8325	9098.86	0.318325	0.115332	2.76008	0.00577878	0.0750123
Zbtb9	ENSMUSG00000079605.6	chr17	27192141	27227350	+	protein_coding	ZBTB9	ENSMUSG00000079605.6	0	0	18	24	1	2	6	6.83749	-2.70122	0.978744	-2.75989	0.00578211	NA
Kbtbd11	ENSMUSG00000055675.7	chr8	15061025	15083333	+	protein_coding	KBTBD11	ENSMUSG00000055675.7	2560	2614	2153	2629	2530	2818	2598	2547.15	0.213297	0.0772945	2.75954	0.0057883	0.0750503
Ypel3	ENSMUSG00000042675.16	chr7	126376127	126379686	+	protein_coding	YPEL3	ENSMUSG00000042675.16	284	634	1085	913	992	1102	746	787.012	-0.388834	0.140975	-2.75817	0.00581252	0.0752788
Tmtc1	ENSMUSG00000030306.15	chr6	148133928	148345887	-	protein_coding	TMTC1	ENSMUSG00000030306.15	2393	1852	1504	1670	2136	1832	1983	1923.27	0.304886	0.110562	2.7576	0.00582281	0.0753265
Tex10	ENSMUSG00000028345.16	chr4	48430858	48473459	-	protein_coding	TEX10	ENSMUSG00000028345.16	484	453	436	370	344	441	475	431.238	0.315356	0.114421	2.75609	0.00584963	0.0753895
Cby1	ENSMUSG00000022428.9	chr15	79543400	79551861	+	protein_coding	CBY1	ENSMUSG00000022428.9	54	114	286	203	238	293	213	190.243	-0.552044	0.200304	-2.75603	0.00585072	0.0753895
Dph7	ENSMUSG00000026975.11	chr2	24852412	24862175	+	protein_coding	DPH7	ENSMUSG00000026975.11	110	97	219	320	204	210	144	179.718	-0.456941	0.165802	-2.75594	0.00585242	0.0753895
Csnk2b	ENSMUSG00000024387.14	chr17	35335172	35341029	-	protein_coding	CSNK2B	ENSMUSG00000024387.14	295	545	1044	658	934	817	735	690.396	-0.362863	0.131671	-2.75584	0.00585415	0.0753895
Arf1	ENSMUSG00000048076.15	chr11	59102238	59119096	-	protein_coding	ARF1	ENSMUSG00000048076.15	2640	4369	7014	5435	6275	5812	4678	5005.44	-0.258197	0.0937086	-2.75532	0.00586346	0.0754028
Neurl1b	ENSMUSG00000034413.15	chr17	26633803	26665323	+	protein_coding	NEURL1B	ENSMUSG00000034413.15	2781	2581	2227	2041	2761	2503	2256	2454.65	0.262098	0.0951339	2.75504	0.00586841	0.0754028
Pcgf6	ENSMUSG00000025050.9	chr19	47022056	47039345	-	protein_coding	PCGF6	ENSMUSG00000025050.9	84	130	257	297	183	191	148	177.514	-0.448279	0.162743	-2.75452	0.00587786	0.0754089
Tbc1d5	ENSMUSG00000023923.11	chr17	51040152	51486380	-	protein_coding	TBC1D5	ENSMUSG00000023923.11	1061	1078	744	997	1048	1016	1146	1012.57	0.273583	0.0993302	2.75428	0.00588212	0.0754089
Ephx3	ENSMUSG00000037577.14	chr17	32402744	32408523	-	protein_coding	EPHX3	ENSMUSG00000037577.14	0	0	11	36	14	4	30	12.7464	-2.15648	0.783227	-2.75333	0.00589931	NA
Dpm2	ENSMUSG00000026810.13	chr2	32460870	32463591	+	protein_coding	DPM2	ENSMUSG00000026810.13	131	149	309	287	281	282	210	227.384	-0.353159	0.12829	-2.75282	0.00590837	0.0756603
Mrc1	ENSMUSG00000026712.4	chr2	14234203	14336868	+	protein_coding	MRC1	ENSMUSG00000026712.4	205	413	199	188	208	188	197	229.733	0.449044	0.163171	2.75198	0.00592358	0.0757363
Commd9	ENSMUSG00000027163.14	chr2	101716592	101731991	+	protein_coding	COMMD9	ENSMUSG00000027163.14	77	142	306	215	245	232	145	186.452	-0.454182	0.165087	-2.75116	0.00593844	0.0757363
Synj1	ENSMUSG00000022973.19	chr16	90732980	90808196	-	protein_coding	SYNJ1	ENSMUSG00000022973.19	11167	10338	8433	9616	10689	9401	9636	9919.6	0.247075	0.0898361	2.75029	0.00595421	0.0757363
Slc12a7	ENSMUSG00000017756.10	chr13	73881213	73964873	+	protein_coding	SLC12A7	ENSMUSG00000017756.10	290	182	115	123	158	120	107	162.482	0.574567	0.208926	2.75009	0.00595781	0.0757363
Npr3	ENSMUSG00000022206.8	chr15	11839982	11907373	-	protein_coding	NPR3	ENSMUSG00000022206.8	441	426	306	320	402	335	427	382.118	0.336712	0.122439	2.75004	0.00595871	0.0757363
Gtf3c4	ENSMUSG00000035666.15	chr2	28712311	28730372	-	protein_coding	GTF3C4	ENSMUSG00000035666.15	1399	1293	978	1241	1195	1109	1193	1207.61	0.283442	0.103073	2.74993	0.00596082	0.0757363
Mamld1	ENSMUSG00000059401.15	chrX	70093846	70199662	+	protein_coding	MAMLD1	ENSMUSG00000059401.15	1246	1147	929	985	974	860	926	1019.66	0.311145	0.113179	2.74914	0.00597522	0.0758348
Irf9	ENSMUSG00000002325.16	chr14	55841028	55847487	+	protein_coding	IRF9	ENSMUSG00000002325.16	88	133	230	342	213	196	230	196.945	-0.44837	0.163171	-2.74785	0.0059988	0.0759703
Jag1	ENSMUSG00000027276.8	chr2	136923376	136958564	-	protein_coding	JAG1	ENSMUSG00000027276.8	340	295	217	254	288	317	347	295.257	0.346755	0.126208	2.74748	0.00600543	0.0759703
Gprin3	ENSMUSG00000045441.6	chr6	59324211	59403279	-	protein_coding	GPRIN3	ENSMUSG00000045441.6	781	389	219	398	399	260	368	418.563	0.560368	0.203962	2.74741	0.00600675	0.0759703
Chsy3	ENSMUSG00000058152.9	chr18	59308473	59669071	+	protein_coding	CHSY3	ENSMUSG00000058152.9	175	154	332	385	313	230	251	255.313	-0.365269	0.132965	-2.7471	0.00601256	0.0759703
Hs6st3	ENSMUSG00000053465.7	chr14	119375753	120107227	+	protein_coding	HS6ST3	ENSMUSG00000053465.7	214	130	43	91	135	102	185	132.531	0.668136	0.243372	2.74533	0.00604506	0.0762378
Xpo5	ENSMUSG00000067150.7	chr17	46513708	46554524	+	protein_coding	XPO5	ENSMUSG00000067150.7	1140	1125	1042	1038	1042	1144	1109	1090.19	0.228333	0.0831845	2.74489	0.00605306	0.0762378
Sem1	ENSMUSG00000042541.11	chr6	6557294	6578663	-	protein_coding	SEM1	ENSMUSG00000042541.11	121	142	299	274	242	196	199	203.864	-0.363139	0.132298	-2.74485	0.00605381	0.0762378
Akap11	ENSMUSG00000022016.18	chr14	78729686	78774248	-	protein_coding	AKAP11	ENSMUSG00000022016.18	12835	9413	6731	9230	9639	7207	8781	9266.17	0.353637	0.128865	2.74423	0.00606521	0.0762972
1500009C09Rik	ENSMUSG00000068099.6	chr15	82136598	82144954	+	protein_coding	1500009C09RIK	ENSMUSG00000068099.6	317	539	1042	763	1064	1067	940	784.535	-0.383505	0.139824	-2.74277	0.00609238	0.0765316
Micall1	ENSMUSG00000033039.11	chr15	78993098	79021100	+	protein_coding	MICALL1	ENSMUSG00000033039.11	696	393	175	373	507	592	563	478.273	0.527001	0.192174	2.74231	0.00610086	0.0765316
Stambp	ENSMUSG00000006906.11	chr6	83520193	83549711	-	protein_coding	STAMBP	ENSMUSG00000006906.11	320	528	745	860	756	666	653	625.562	-0.284873	0.103887	-2.74214	0.006104	0.0765316
Slc7a1	ENSMUSG00000041313.15	chr5	148264220	148336714	-	protein_coding	SLC7A1	ENSMUSG00000041313.15	1255	1608	1336	1354	1302	1435	1574	1401.35	0.21644	0.0789718	2.74073	0.0061303	0.076777
S100a11	ENSMUSG00000027907.5	chr3	93427795	93433594	+	protein_coding	S100A11	ENSMUSG00000027907.5	5	12	44	48	55	42	52	34.6699	-0.957482	0.349418	-2.74022	0.0061399	NA
6330403K07Rik	ENSMUSG00000018451.8	chr11	70922767	70924339	-	protein_coding	6330403K07RIK	ENSMUSG00000018451.8	1324	2895	4564	3697	3804	3385	2780	3091.41	-0.320792	0.117111	-2.73921	0.00615877	0.0770488
Ppp2cb	ENSMUSG00000009630.11	chr8	34089653	34109469	+	protein_coding	PPP2CB	ENSMUSG00000009630.11	1055	1386	2085	1921	2048	1754	1543	1638.6	-0.202952	0.0741022	-2.73881	0.00616622	0.0770574
Slc6a17	ENSMUSG00000027894.15	chr3	107374859	107425334	-	protein_coding	SLC6A17	ENSMUSG00000027894.15	9446	9118	8767	7500	8879	8837	7820	8630.41	0.235096	0.08585	2.73845	0.00617298	0.0770574
Neurl1a	ENSMUSG00000006435.17	chr19	47167259	47247880	+	protein_coding	NEURL1A	ENSMUSG00000006435.17	5668	5790	5030	5005	5540	5781	4503	5325.22	0.230871	0.0843416	2.73733	0.00619393	0.0772119
Nfia	ENSMUSG00000028565.19	chr4	97660971	98007111	+	protein_coding	NFIA	ENSMUSG00000028565.19	2653	1482	1335	1619	1383	1210	1477	1638.66	0.422346	0.154306	2.73707	0.00619891	0.0772119
Aspg	ENSMUSG00000037686.7	chr12	112073113	112093993	+	protein_coding	ASPG	ENSMUSG00000037686.7	3	10	40	42	41	39	34	27.9961	-1.02827	0.375691	-2.73702	0.00619994	NA
Dlg2	ENSMUSG00000052572.20	chr7	90125880	92098455	+	protein_coding	DLG2	ENSMUSG00000052572.20	15455	11796	9584	10968	13450	10771	12384	12163.4	0.30309	0.110771	2.73619	0.00621548	0.0773339
Mcts2	ENSMUSG00000042814.9	chr2	152528955	152529866	+	protein_coding	MCTS2	ENSMUSG00000042814.9	26	44	73	148	97	80	58	71.5892	-0.637736	0.233074	-2.73619	0.00621552	NA
Celf6	ENSMUSG00000032297.12	chr9	59485200	59514575	+	protein_coding	CELF6	ENSMUSG00000032297.12	154	180	339	279	419	309	255	266.433	-0.34825	0.127354	-2.7345	0.00624757	0.0775165
Slc43a2	ENSMUSG00000038178.17	chr11	75422520	75468401	+	protein_coding	SLC43A2	ENSMUSG00000038178.17	1151	796	816	787	842	994	993	917.63	0.312247	0.114202	2.73417	0.00625379	0.0775165
Atp5g3	ENSMUSG00000018770.10	chr2	73738791	73741670	-	protein_coding	ATP5G3	ENSMUSG00000018770.10	536	989	1759	1391	1507	1634	1421	1268.96	-0.334741	0.12245	-2.73369	0.00626286	0.0775165
Atf7	ENSMUSG00000099083.8	chr15	102434381	102533899	-	protein_coding	ATF7	ENSMUSG00000099083.8	794	705	536	632	744	700	757	697.41	0.291291	0.106561	2.73357	0.00626512	0.0775165
Tln1	ENSMUSG00000028465.17	chr4	43531519	43562691	-	protein_coding	TLN1	ENSMUSG00000028465.17	1598	1204	1016	1253	1340	1482	1404	1332.91	0.292752	0.10711	2.73319	0.00627238	0.0775165
Ptprf	ENSMUSG00000033295.15	chr4	118065410	118148602	-	protein_coding	PTPRF	ENSMUSG00000033295.15	2353	1818	1599	1638	2147	2089	1926	1945.99	0.285826	0.10459	2.73281	0.00627966	0.0775165
Arhgef25	ENSMUSG00000019467.16	chr10	127018394	127025952	-	protein_coding	ARHGEF25	ENSMUSG00000019467.16	745	1188	1981	1646	1714	1784	1252	1422.75	-0.278972	0.102095	-2.73246	0.00628632	0.0775165
Ap2b1	ENSMUSG00000035152.15	chr11	83189850	83295861	+	protein_coding	AP2B1	ENSMUSG00000035152.15	9265	9411	8299	8019	9465	8896	7997	8754.44	0.22053	0.0807152	2.7322	0.00629136	0.0775165
Cnot1	ENSMUSG00000036550.17	chr8	96446079	96534092	-	protein_coding	CNOT1	ENSMUSG00000036550.17	2835	2673	2160	2448	2816	2499	2778	2602.94	0.246267	0.0901407	2.73202	0.00629465	0.0775165
Pag1	ENSMUSG00000027508.16	chr3	9752539	9898739	-	protein_coding	PAG1	ENSMUSG00000027508.16	1099	955	555	1018	880	1038	1096	952.814	0.347332	0.127142	2.73184	0.00629817	0.0775165
Cntnap5b	ENSMUSG00000067028.12	chr1	99700490	100413667	+	protein_coding	CNTNAP5B	ENSMUSG00000067028.12	327	159	82	113	186	125	120	165.934	0.638114	0.233643	2.73115	0.0063114	0.0775955
Dmxl1	ENSMUSG00000037416.14	chr18	49965737	50098540	+	protein_coding	DMXL1	ENSMUSG00000037416.14	2498	1946	1453	1976	1897	1600	2123	1949.87	0.330627	0.121088	2.73047	0.00632443	0.0776719
Puf60	ENSMUSG00000002524.18	chr15	75942031	75952773	-	protein_coding	PUF60	ENSMUSG00000002524.18	543	977	1599	1314	1571	1619	1105	1198.61	-0.318485	0.116707	-2.72892	0.00635412	0.0779525
Ttll7	ENSMUSG00000036745.16	chr3	146558122	146689764	+	protein_coding	TTLL7	ENSMUSG00000036745.16	9474	8572	7171	8393	7993	7169	8775	8262.93	0.264271	0.096878	2.72788	0.00637432	0.0780726
Cox7c	ENSMUSG00000017778.15	chr13	86192935	86195023	-	protein_coding	COX7C	ENSMUSG00000017778.15	242	658	976	900	990	821	753	731.071	-0.389702	0.142871	-2.72764	0.00637887	0.0780726
Usp13	ENSMUSG00000056900.14	chr3	32871695	32992220	+	protein_coding	USP13	ENSMUSG00000056900.14	695	690	507	522	624	502	542	587.856	0.319608	0.117186	2.72735	0.00638446	0.0780726
Lgals3	ENSMUSG00000050335.18	chr14	47605208	47623617	+	protein_coding	LGALS3	ENSMUSG00000050335.18	0	0	14	14	14	11	3	7.35322	-2.33161	0.854902	-2.72734	0.00638476	NA
Wnt1	ENSMUSG00000022997.10	chr15	98687738	98691718	+	protein_coding	WNT1	ENSMUSG00000022997.10	53	67	26	36	30	54	47	45.4041	0.653602	0.239676	2.72703	0.00639078	NA
Frrs1	ENSMUSG00000033386.11	chr3	116653113	116701826	+	protein_coding	FRRS1	ENSMUSG00000033386.11	102	84	59	43	48	58	56	66.294	0.607267	0.22277	2.72599	0.00641095	NA
Hecw1	ENSMUSG00000021301.10	chr13	14401023	14697813	-	protein_coding	HECW1	ENSMUSG00000021301.10	3279	2814	1810	2726	2635	2063	2656	2598.59	0.336601	0.123512	2.72525	0.00642527	0.0784868
Pcdhga4	ENSMUSG00000103677.2	chr18	37818263	37974926	+	protein_coding	PCDHGA4	ENSMUSG00000103677.2	189	267	141	186	106	196	130	175.397	0.473825	0.173887	2.7249	0.0064321	0.0784868
Sulf1	ENSMUSG00000016918.16	chr1	12762501	12931416	+	protein_coding	SULF1	ENSMUSG00000016918.16	885	589	594	506	552	569	528	614.194	0.375667	0.137894	2.72432	0.00644349	0.0785417
Cfl1	ENSMUSG00000056201.9	chr19	5540483	5545229	+	protein_coding	CFL1	ENSMUSG00000056201.9	1300	2548	5415	3054	4589	5179	3680	3519.98	-0.403311	0.148086	-2.72349	0.00645952	0.0786529
Tmem158	ENSMUSG00000054871.6	chr9	123088118	123089829	-	protein_coding	TMEM158	ENSMUSG00000054871.6	605	720	1109	1122	1220	1131	868	938.929	-0.226998	0.0833681	-2.72284	0.00647226	0.078724
Med12	ENSMUSG00000079487.12	chrX	100317636	100341071	+	protein_coding	MED12	ENSMUSG00000079487.12	449	495	258	419	448	488	486	434.567	0.342455	0.125827	2.72163	0.00649616	0.0788463
Atp11a	ENSMUSG00000031441.16	chr8	12807014	12918728	+	protein_coding	ATP11A	ENSMUSG00000031441.16	1601	1069	803	1182	1198	1234	1459	1232.6	0.354424	0.130307	2.71991	0.00652997	0.079138
Gfod1	ENSMUSG00000051335.7	chr13	43348721	43457648	-	protein_coding	GFOD1	ENSMUSG00000051335.7	3369	3899	3334	3538	3822	3820	3804	3629.87	0.17942	0.0659739	2.71956	0.00653689	0.079138
Hspe1-rs1	ENSMUSG00000117621.2	chr18	47245206	47245720	+	protein_coding	HSPE1-RS1	ENSMUSG00000117621.2	0	0	10	28	13	11	18	10.6481	-2.03582	0.748767	-2.71889	0.00655015	NA
Sf3b6	ENSMUSG00000037361.9	chr12	4867544	4877659	+	protein_coding	SF3B6	ENSMUSG00000037361.9	104	258	404	501	322	300	260	294.763	-0.449412	0.165302	-2.71874	0.00655318	0.079138
Padi2	ENSMUSG00000028927.7	chr4	140633655	140679897	+	protein_coding	PADI2	ENSMUSG00000028927.7	514	541	401	462	508	701	585	527.227	0.29091	0.10702	2.71828	0.00656231	0.079138
Acer3	ENSMUSG00000030760.15	chr7	97855596	97970415	-	protein_coding	ACER3	ENSMUSG00000030760.15	637	445	369	468	419	458	472	473.057	0.358155	0.131761	2.71822	0.00656351	0.079138
Gdap1l1	ENSMUSG00000017943.16	chr2	163280396	163297244	+	protein_coding	GDAP1L1	ENSMUSG00000017943.16	329	505	906	736	744	783	623	638.274	-0.297171	0.109331	-2.7181	0.00656587	0.079138
Rps2	ENSMUSG00000044533.16	chr17	24937090	24940903	+	protein_coding	RPS2	ENSMUSG00000044533.16	1283	2510	3949	3791	3178	3666	2795	2914.68	-0.309789	0.113986	-2.71778	0.00657207	0.079138
Rgs16	ENSMUSG00000026475.8	chr1	153616095	153621214	+	protein_coding	RGS16	ENSMUSG00000026475.8	21	26	95	74	60	60	50	52.6943	-0.663988	0.244336	-2.71752	0.0065774	NA
Chst2	ENSMUSG00000033350.8	chr9	95281345	95288775	-	protein_coding	CHST2	ENSMUSG00000033350.8	5810	6092	5452	5982	6218	6879	6402	6076.43	0.181253	0.0666987	2.71749	0.00657782	0.079138
Exog	ENSMUSG00000042787.16	chr9	119274009	119294583	+	protein_coding	EXOG	ENSMUSG00000042787.16	232	308	522	609	441	394	422	405.63	-0.317586	0.11688	-2.71721	0.00658351	0.079138
Qser1	ENSMUSG00000074994.7	chr2	104585140	104647105	-	protein_coding	QSER1	ENSMUSG00000074994.7	784	573	373	517	653	562	747	607.629	0.386022	0.142092	2.7167	0.00659358	0.079138
Mypop	ENSMUSG00000048481.16	chr7	18725170	18735691	+	protein_coding	MYPOP	ENSMUSG00000048481.16	121	178	353	289	350	364	237	259.231	-0.38847	0.14302	-2.71619	0.00660389	0.079138
Rpl13	ENSMUSG00000000740.13	chr8	123829089	123831983	+	protein_coding	RPL13	ENSMUSG00000000740.13	1048	2230	3971	3223	3792	4654	3139	3010.16	-0.391556	0.144162	-2.71609	0.00660579	0.079138
Rgs17	ENSMUSG00000019775.18	chr10	5775663	5872400	-	protein_coding	RGS17	ENSMUSG00000019775.18	4173	2437	1911	2709	2214	1810	2196	2564.82	0.428312	0.15771	2.71581	0.00661131	0.079138
Prdx2	ENSMUSG00000005161.16	chr8	85696216	85701463	+	protein_coding	PRDX2	ENSMUSG00000005161.16	668	1670	2559	2294	2255	2253	1752	1844.65	-0.356504	0.131293	-2.71534	0.0066207	0.079138
Pttg1	ENSMUSG00000020415.17	chr11	43311077	43317078	-	protein_coding	PTTG1	ENSMUSG00000020415.17	100	153	282	230	290	240	200	205.464	-0.369122	0.135948	-2.71516	0.00662434	0.079138
Plk3	ENSMUSG00000028680.15	chr4	116985852	116991160	-	protein_coding	PLK3	ENSMUSG00000028680.15	58	163	292	378	197	251	190	208.675	-0.540763	0.199219	-2.71441	0.00663936	0.0791934
Rnf24	ENSMUSG00000048911.16	chr2	131139984	131194812	-	protein_coding	RNF24	ENSMUSG00000048911.16	1412	1214	1035	1169	1136	1081	1160	1180.4	0.282646	0.104144	2.71399	0.00664777	0.0791934
Atm	ENSMUSG00000034218.17	chr9	53350449	53448040	-	protein_coding	ATM	ENSMUSG00000034218.17	877	450	179	536	475	467	493	512.021	0.553944	0.204132	2.71366	0.00665437	0.0791934
Cidea	ENSMUSG00000024526.10	chr18	67476674	67500855	+	protein_coding	CIDEA	ENSMUSG00000024526.10	14	8	0	0	2	11	13	7.24522	2.1887	0.806706	2.71314	0.00666499	NA
Fzd3	ENSMUSG00000007989.8	chr14	65429898	65499912	-	protein_coding	FZD3	ENSMUSG00000007989.8	6858	4909	3187	4921	4839	3571	4182	4729.56	0.382712	0.141063	2.71305	0.00666662	0.0791934
Zdhhc15	ENSMUSG00000033906.6	chrX	103580575	103714670	-	protein_coding	ZDHHC15	ENSMUSG00000033906.6	426	410	281	322	334	275	323	342.998	0.364174	0.134237	2.71291	0.00666943	0.0791934
Mid1	ENSMUSG00000035299.17	chrX	168468195	168788732	+	protein_coding	MID1	ENSMUSG00000035299.17	103	211	92	26	106	107	137	112.899	0.694274	0.255942	2.71262	0.00667531	0.0791934
Rps21	ENSMUSG00000039001.13	chr2	179899170	179900238	+	protein_coding	RPS21	ENSMUSG00000039001.13	455	1011	1618	1620	1185	930	1060	1087.05	-0.369072	0.136076	-2.71225	0.00668277	0.0791934
Kcnq2	ENSMUSG00000016346.18	chr2	180717372	180777093	-	protein_coding	KCNQ2	ENSMUSG00000016346.18	11149	8632	7466	8307	8741	8141	7162	8598.74	0.299309	0.110375	2.71175	0.00669299	0.0791934
Pik3r1	ENSMUSG00000041417.16	chr13	101817071	101904725	-	protein_coding	PIK3R1	ENSMUSG00000041417.16	5258	4266	3624	4660	4060	4233	4444	4389.49	0.274672	0.101295	2.71159	0.00669616	0.0791934
Ubl5	ENSMUSG00000084786.10	chr9	20554174	20558436	+	protein_coding	UBL5	ENSMUSG00000084786.10	122	245	606	293	446	445	334	340.29	-0.470962	0.173712	-2.71116	0.00670478	0.0791934
Atp6v0c	ENSMUSG00000024121.14	chr17	24382840	24388676	-	protein_coding	ATP6V0C	ENSMUSG00000024121.14	1851	3528	5434	4415	5220	5021	3902	4042.57	-0.288636	0.106471	-2.71094	0.00670938	0.0791934
Zbtb4	ENSMUSG00000018750.15	chr11	69656738	69674849	+	protein_coding	ZBTB4	ENSMUSG00000018750.15	3162	2912	2591	2882	2855	2915	2792	2874.87	0.230679	0.0850968	2.71079	0.00671236	0.0791934
Mrpl13	ENSMUSG00000022370.14	chr15	55397490	55421144	-	protein_coding	MRPL13	ENSMUSG00000022370.14	136	211	422	327	326	306	294	278.746	-0.355231	0.131091	-2.70981	0.00673215	0.0793447
Prpf8	ENSMUSG00000020850.15	chr11	75377642	75400275	+	protein_coding	PRPF8	ENSMUSG00000020850.15	4621	3886	3377	3648	4498	4358	4207	4086.68	0.250124	0.0923852	2.70741	0.00678107	0.0798224
Snrpd2	ENSMUSG00000040824.4	chr7	18883647	18887467	+	protein_coding	SNRPD2	ENSMUSG00000040824.4	85	210	438	294	371	381	310	284.706	-0.477821	0.176504	-2.70713	0.00678669	0.0798224
Abcd4	ENSMUSG00000021240.7	chr12	84648238	84664187	-	protein_coding	ABCD4	ENSMUSG00000021240.7	76	88	166	219	200	189	162	150.915	-0.428364	0.158324	-2.70562	0.00681768	0.0801042
Oaz3	ENSMUSG00000028141.13	chr3	94339721	94351222	-	protein_coding	OAZ3	ENSMUSG00000028141.13	0	0	23	15	9	12	13	9.593	-2.05277	0.758868	-2.70504	0.00682957	NA
Exph5	ENSMUSG00000034584.4	chr9	53212970	53288814	+	protein_coding	EXPH5	ENSMUSG00000034584.4	525	387	213	393	347	313	411	376.621	0.432815	0.160029	2.7046	0.00683873	0.0802354
Ppa2	ENSMUSG00000028013.17	chr3	133015871	133083996	+	protein_coding	PPA2	ENSMUSG00000028013.17	172	240	439	414	353	349	301	313.481	-0.318779	0.117874	-2.70439	0.00684292	0.0802354
Chmp2b	ENSMUSG00000004843.8	chr16	65336014	65359612	-	protein_coding	CHMP2B	ENSMUSG00000004843.8	498	793	1210	1162	1072	887	918	906.29	-0.261854	0.0968625	-2.70336	0.0068642	0.0802892
Ndst1	ENSMUSG00000054008.10	chr18	60817566	60881722	-	protein_coding	NDST1	ENSMUSG00000054008.10	3642	3007	2729	3189	2797	3003	3062	3077.59	0.265165	0.0980948	2.70315	0.00686864	0.0802892
Gse1	ENSMUSG00000031822.21	chr8	120955195	121308129	+	protein_coding	GSE1	ENSMUSG00000031822.21	833	634	570	623	678	852	691	699.165	0.300674	0.111297	2.70155	0.00690161	0.0805902
Acyp2	ENSMUSG00000060923.6	chr11	30455991	30599587	-	protein_coding	ACYP2	ENSMUSG00000060923.6	59	89	176	220	135	127	109	125.838	-0.478061	0.177018	-2.70063	0.00692081	0.0805902
Il6st	ENSMUSG00000021756.13	chr13	112600604	112646620	+	protein_coding	IL6ST	ENSMUSG00000021756.13	2323	2231	1536	2197	2262	2188	2246	2141.14	0.26505	0.0981592	2.70021	0.0069296	0.0805902
Fam135b	ENSMUSG00000036800.9	chr15	71303458	71599687	-	protein_coding	FAM135B	ENSMUSG00000036800.9	2132	1722	1164	1526	1675	1186	1441	1573.88	0.359669	0.133209	2.70004	0.00693317	0.0805902
Med12l	ENSMUSG00000056476.14	chr3	58913246	59226103	+	protein_coding	MED12L	ENSMUSG00000056476.14	872	732	369	506	797	557	519	631.384	0.423678	0.156925	2.69988	0.00693649	0.0805902
Pdhb	ENSMUSG00000021748.10	chr14	14296748	14303777	+	protein_coding	PDHB	ENSMUSG00000021748.10	706	1190	1661	1723	1605	1300	1296	1313.05	-0.254341	0.094205	-2.69986	0.00693682	0.0805902
Dgkb	ENSMUSG00000036095.12	chr12	37867725	38684238	+	protein_coding	DGKB	ENSMUSG00000036095.12	6853	5520	4395	4817	5133	4015	4080	5050.25	0.338207	0.125308	2.699	0.00695479	0.0807166
Aldh16a1	ENSMUSG00000007833.16	chr7	44790108	44804008	-	protein_coding	ALDH16A1	ENSMUSG00000007833.16	97	58	41	44	28	143	78	70.6819	0.762766	0.282675	2.69838	0.00696769	NA
9930021J03Rik	ENSMUSG00000046138.16	chr19	29691802	29783389	-	protein_coding	9930021J03RIK	ENSMUSG00000046138.16	2105	1927	1375	1753	1787	1402	1742	1742.78	0.308132	0.114202	2.69812	0.00697315	0.0807798
Cdc26	ENSMUSG00000066149.12	chr4	62301891	62326879	-	protein_coding	CDC26	ENSMUSG00000066149.12	162	179	393	343	312	308	208	263.304	-0.354999	0.131582	-2.69793	0.00697726	0.0807798
Myo9a	ENSMUSG00000039585.16	chr9	59658179	59836149	+	protein_coding	MYO9A	ENSMUSG00000039585.16	4681	3590	2623	3586	3593	2885	3307	3512.66	0.332188	0.123136	2.69773	0.0069815	0.0807798
Atp2b3	ENSMUSG00000031376.16	chrX	72546692	72614611	+	protein_coding	ATP2B3	ENSMUSG00000031376.16	1724	1234	1218	1160	1389	1382	1497	1381.4	0.297988	0.110491	2.69696	0.00699767	0.0808848
Gpn3	ENSMUSG00000029464.11	chr5	122509939	122520965	+	protein_coding	GPN3	ENSMUSG00000029464.11	85	93	216	196	188	188	145	152.954	-0.40179	0.149031	-2.69601	0.00701761	0.0810332
Svil	ENSMUSG00000024236.19	chr18	4920540	5119299	+	protein_coding	SVIL	ENSMUSG00000024236.19	206	242	179	143	189	299	211	209.185	0.380097	0.141047	2.69482	0.0070427	0.0812406
Six5	ENSMUSG00000040841.6	chr7	18828519	18832474	+	protein_coding	SIX5	ENSMUSG00000040841.6	7	11	52	30	40	18	18	23.8166	-0.950407	0.352787	-2.694	0.00706011	NA
Mturn	ENSMUSG00000038065.14	chr6	54658609	54680836	+	protein_coding	MTURN	ENSMUSG00000038065.14	4413	4048	3590	3787	4179	4133	3626	3970.11	0.232565	0.0863506	2.69326	0.00707563	0.0815379
Ufd1	ENSMUSG00000005262.14	chr16	18630529	18654011	+	protein_coding	UFD1	ENSMUSG00000005262.14	453	610	932	991	995	1020	831	805.502	-0.256554	0.095308	-2.69184	0.00710597	0.0818048
Uqcrc1	ENSMUSG00000025651.15	chr9	108765701	108778691	+	protein_coding	UQCRC1	ENSMUSG00000025651.15	1319	2241	3471	3236	3070	3296	2854	2689.09	-0.266885	0.0991806	-2.6909	0.00712599	0.0819242
Bcap31	ENSMUSG00000002015.6	chrX	72729784	72759781	-	protein_coding	BCAP31	ENSMUSG00000002015.6	133	519	1049	657	740	706	619	602.549	-0.51159	0.190134	-2.69068	0.00713072	0.0819242
Gpsm2	ENSMUSG00000027883.16	chr3	108585954	108629625	-	protein_coding	GPSM2	ENSMUSG00000027883.16	114	194	286	381	313	276	279	253.448	-0.372008	0.138297	-2.68991	0.00714706	0.0819321
Camkmt	ENSMUSG00000071037.7	chr17	85397980	85766016	+	protein_coding	CAMKMT	ENSMUSG00000071037.7	40	67	111	178	122	90	81	94.3858	-0.531055	0.197426	-2.68989	0.00714755	0.0819321
Myo6	ENSMUSG00000033577.19	chr9	80072313	80219011	+	protein_coding	MYO6	ENSMUSG00000033577.19	4107	3800	2667	3997	3689	4169	4887	3899.78	0.2839	0.105574	2.68912	0.00716404	0.0819321
Mdga2	ENSMUSG00000034912.19	chr12	66512834	67269323	-	protein_coding	MDGA2	ENSMUSG00000034912.19	1636	1135	902	1159	1180	983	1373	1212.51	0.353826	0.131581	2.68903	0.00716598	0.0819321
Mysm1	ENSMUSG00000062627.10	chr4	94830277	94867337	-	protein_coding	MYSM1	ENSMUSG00000062627.10	951	706	472	769	673	666	749	721.195	0.361058	0.134274	2.68897	0.00716735	0.0819321
Atg101	ENSMUSG00000037204.8	chr15	101182153	101188826	+	protein_coding	ATG101	ENSMUSG00000037204.8	103	230	383	395	331	335	201	270.815	-0.428828	0.159533	-2.68802	0.00718769	0.0820228
Carmil1	ENSMUSG00000021338.18	chr13	24196327	24464778	-	protein_coding	CARMIL1	ENSMUSG00000021338.18	361	402	230	331	360	472	447	370.385	0.346148	0.128793	2.68763	0.00719604	0.0820228
Foxc1	ENSMUSG00000050295.5	chr13	31990616	31996459	+	protein_coding	FOXC1	ENSMUSG00000050295.5	325	533	337	172	382	379	390	359.772	0.424353	0.157893	2.68759	0.00719688	0.0820228
Reep3	ENSMUSG00000019873.9	chr10	66844968	66932724	-	protein_coding	REEP3	ENSMUSG00000019873.9	1497	1342	1025	1392	1291	1378	1643	1369.01	0.279393	0.103989	2.68677	0.00721474	0.0821443
Cd101	ENSMUSG00000086564.10	chr3	100900845	100936872	-	protein_coding	CD101	ENSMUSG00000086564.10	17	23	6	0	3	18	10	11.484	1.54314	0.574812	2.6846	0.00726169	NA
Mcrip1	ENSMUSG00000061111.9	chr11	120433714	120440553	-	protein_coding	MCRIP1	ENSMUSG00000061111.9	159	485	833	691	666	652	567	553.986	-0.43682	0.162769	-2.68368	0.0072817	0.0825683
Dctn6	ENSMUSG00000031516.12	chr8	34557574	34575950	-	protein_coding	DCTN6	ENSMUSG00000031516.12	165	372	805	418	652	567	523	478.948	-0.440857	0.164305	-2.68316	0.00729299	0.0825683
Rpl37	ENSMUSG00000041841.9	chr15	5146127	5148622	+	protein_coding	RPL37	ENSMUSG00000041841.9	212	511	986	786	621	768	550	607.696	-0.416781	0.155363	-2.68263	0.00730452	0.0825683
Capns1	ENSMUSG00000001794.14	chr7	29886361	29898236	-	protein_coding	CAPNS1	ENSMUSG00000001794.14	505	1299	2381	1517	2195	2188	1666	1603.47	-0.414084	0.154373	-2.68235	0.00731065	0.0825683
Camsap2	ENSMUSG00000041570.15	chr1	136195861	136273842	-	protein_coding	CAMSAP2	ENSMUSG00000041570.15	5214	4592	3996	4330	4728	4477	4062	4499.56	0.249606	0.0930558	2.68233	0.00731117	0.0825683
Ptpn4	ENSMUSG00000026384.14	chr1	119580197	119765343	-	protein_coding	PTPN4	ENSMUSG00000026384.14	5962	4745	3230	4647	4404	3228	4393	4441.69	0.352439	0.131403	2.68212	0.00731567	0.0825683
Ciao1	ENSMUSG00000003662.11	chr2	127082858	127089736	-	protein_coding	CIAO1	ENSMUSG00000003662.11	334	456	717	727	734	724	634	597.776	-0.261262	0.0974279	-2.68159	0.00732728	0.0825683
Nabp2	ENSMUSG00000025374.14	chr10	128237264	128247361	-	protein_coding	NABP2	ENSMUSG00000025374.14	147	358	656	471	676	620	563	476.029	-0.441205	0.164551	-2.68126	0.00733449	0.0825683
Stk16	ENSMUSG00000026201.13	chr1	75187482	75192250	+	protein_coding	STK16	ENSMUSG00000026201.13	173	335	489	493	536	457	319	384.88	-0.344429	0.1285	-2.68037	0.00735408	0.0825683
Ifngr2	ENSMUSG00000022965.9	chr16	91343960	91362511	+	protein_coding	IFNGR2	ENSMUSG00000022965.9	250	408	808	532	644	627	460	513.338	-0.341378	0.127364	-2.68034	0.00735466	0.0825683
Tmtc2	ENSMUSG00000036019.9	chr10	105023524	105410312	-	protein_coding	TMTC2	ENSMUSG00000036019.9	326	314	241	244	299	297	341	295.465	0.321018	0.119771	2.68027	0.00735626	0.0825683
Mocs2	ENSMUSG00000015536.15	chr13	114954772	114968811	+	protein_coding	MOCS2	ENSMUSG00000015536.15	243	387	638	563	616	579	533	490.604	-0.297338	0.110939	-2.68019	0.00735803	0.0825683
Megf6	ENSMUSG00000057751.15	chr4	154255187	154360170	+	protein_coding	MEGF6	ENSMUSG00000057751.15	217	149	113	148	112	175	143	153.612	0.45639	0.170285	2.68015	0.00735891	0.0825683
Gab2	ENSMUSG00000004508.7	chr7	96730793	96958153	+	protein_coding	GAB2	ENSMUSG00000004508.7	768	667	490	656	609	604	595	631.841	0.310909	0.116008	2.68007	0.0073607	0.0825683
Skap1	ENSMUSG00000057058.17	chr11	96355419	96649956	+	protein_coding	SKAP1	ENSMUSG00000057058.17	0	7	41	20	30	14	20	17.6298	-1.33651	0.49872	-2.67987	0.007365	NA
Kif5c	ENSMUSG00000026764.16	chr2	49509310	49664790	+	protein_coding	KIF5C	ENSMUSG00000026764.16	25888	20501	19028	22061	21905	22901	23153	22263.3	0.247288	0.0922763	2.67987	0.00736507	0.0825683
Nfic	ENSMUSG00000055053.19	chr10	81232020	81291469	-	protein_coding	NFIC	ENSMUSG00000055053.19	2224	2165	1880	2158	2102	2741	2711	2270.48	0.237895	0.0887886	2.67934	0.00737676	0.0825683
Rtl8c	ENSMUSG00000051851.6	chrX	52609999	52610399	+	protein_coding	RTL8C	ENSMUSG00000051851.6	157	240	537	327	599	583	396	386.928	-0.446165	0.166521	-2.67933	0.00737686	0.0825683
Samd12	ENSMUSG00000058656.14	chr15	53317206	53765933	-	protein_coding	SAMD12	ENSMUSG00000058656.14	1897	1434	931	1347	1537	1194	1254	1389.84	0.358643	0.13388	2.67883	0.0073879	0.0825683
AI413582	ENSMUSG00000062753.15	chr17	27782547	27784730	-	protein_coding	AI413582	ENSMUSG00000062753.15	33	134	318	180	253	239	201	183.954	-0.617033	0.230343	-2.67876	0.00738964	0.0825683
Ncoa1	ENSMUSG00000020647.11	chr12	4297362	4527182	-	protein_coding	NCOA1	ENSMUSG00000020647.11	3661	3076	2603	2749	3481	2987	3126	3109.25	0.26706	0.0997138	2.67827	0.00740046	0.0826082
Rnf41	ENSMUSG00000025373.15	chr10	128247526	128277310	+	protein_coding	RNF41	ENSMUSG00000025373.15	631	1012	1562	1343	1534	1459	1075	1189.24	-0.262233	0.0979475	-2.67728	0.00742226	0.0827706
Rapgef1	ENSMUSG00000039844.21	chr2	29509732	29630990	+	protein_coding	RAPGEF1	ENSMUSG00000039844.21	3172	3375	3078	3026	3521	3591	3418	3290.52	0.184419	0.0689068	2.67636	0.00744272	0.0827834
Tob1	ENSMUSG00000037573.6	chr11	94102280	94106321	+	protein_coding	TOB1	ENSMUSG00000037573.6	523	460	885	784	1156	762	741	736.003	-0.290362	0.108494	-2.6763	0.0074441	0.0827834
Babam1	ENSMUSG00000031820.10	chr8	71849505	71857263	+	protein_coding	BABAM1	ENSMUSG00000031820.10	225	415	730	598	794	814	636	575.841	-0.380706	0.142254	-2.67625	0.0074452	0.0827834
Ccdc184	ENSMUSG00000029875.6	chr15	98065039	98068015	+	protein_coding	CCDC184	ENSMUSG00000029875.6	74	159	367	235	249	267	149	204.939	-0.489658	0.183033	-2.67525	0.00746742	0.0829495
Dbf4	ENSMUSG00000002297.17	chr5	8446973	8472716	-	protein_coding	DBF4	ENSMUSG00000002297.17	0	5	23	39	40	45	29	23.9565	-1.37165	0.512756	-2.67505	0.00747173	NA
Sorbs1	ENSMUSG00000025006.19	chr19	40283197	40502223	-	protein_coding	SORBS1	ENSMUSG00000025006.19	1361	889	572	997	1027	1141	1062	1016.95	0.37811	0.141356	2.67489	0.00747544	0.0829565
H2az1	ENSMUSG00000037894.14	chr3	137570248	137572683	+	protein_coding	H2AZ1	ENSMUSG00000037894.14	192	526	945	909	703	982	626	665.804	-0.45365	0.169616	-2.67457	0.00748261	0.0829565
Cib1	ENSMUSG00000030538.16	chr7	79876895	79882561	-	protein_coding	CIB1	ENSMUSG00000030538.16	62	61	137	150	171	122	137	115.388	-0.45803	0.171318	-2.67357	0.00750491	0.0831229
Psmb4	ENSMUSG00000005779.13	chr3	94791404	94794272	-	protein_coding	PSMB4	ENSMUSG00000005779.13	495	1016	1408	1414	1609	1523	1145	1181.41	-0.317922	0.11894	-2.67297	0.00751832	0.0831558
Spag7	ENSMUSG00000018287.13	chr11	70554597	70560242	-	protein_coding	SPAG7	ENSMUSG00000018287.13	107	181	305	319	339	359	238	252.784	-0.393998	0.14742	-2.67262	0.00752609	0.0831558
Cdkl5	ENSMUSG00000031292.15	chrX	159554919	159777700	-	protein_coding	CDKL5	ENSMUSG00000031292.15	7868	6038	4617	5874	6128	4689	5676	5919.3	0.325637	0.121849	2.67246	0.00752977	0.0831558
Lamtor4	ENSMUSG00000050552.9	chr5	138253744	138257660	+	protein_coding	LAMTOR4	ENSMUSG00000050552.9	12	48	114	77	104	75	52	65.1259	-0.707516	0.264751	-2.67239	0.0075314	NA
Purb	ENSMUSG00000094483.3	chr11	6417599	6425917	-	protein_coding	PURB	ENSMUSG00000094483.3	29454	22401	17353	23813	21613	18765	20885	22318.4	0.31677	0.11856	2.6718	0.00754459	0.0832388
Sp4	ENSMUSG00000025323.11	chr12	118198668	118265175	-	protein_coding	SP4	ENSMUSG00000025323.11	1058	598	467	646	680	587	665	686.127	0.410149	0.153657	2.66926	0.00760194	0.0836976
Bmp8a	ENSMUSG00000032726.13	chr4	123206438	123237045	-	protein_coding	BMP8A	ENSMUSG00000032726.13	0	0	9	25	1	3	1	5.18988	-2.77965	1.04146	-2.669	0.00760779	NA
Polr2c	ENSMUSG00000031783.11	chr8	95584078	95600163	+	protein_coding	POLR2C	ENSMUSG00000031783.11	113	255	428	377	408	407	295	312.244	-0.401616	0.150524	-2.66812	0.00762778	0.0836976
Trappc2	ENSMUSG00000079317.11	chrX	165223570	165236136	+	protein_coding	TRAPPC2	ENSMUSG00000079317.11	428	664	919	981	1066	863	909	805.669	-0.258398	0.0968511	-2.66799	0.00763071	0.0836976
Slc25a11	ENSMUSG00000014606.15	chr11	70535022	70538305	-	protein_coding	SLC25A11	ENSMUSG00000014606.15	442	870	1313	1353	1260	1392	1132	1065.95	-0.324819	0.121748	-2.66797	0.00763115	0.0836976
Psd3	ENSMUSG00000030465.20	chr8	68141734	68664679	-	protein_coding	PSD3	ENSMUSG00000030465.20	32289	24227	15980	25188	26143	20823	24771	24489	0.335309	0.12569	2.66773	0.00763648	0.0836976
Rpl5	ENSMUSG00000058558.13	chr5	108048368	108056871	+	protein_coding	RPL5	ENSMUSG00000058558.13	1817	2362	3893	3574	3350	3637	3149	3020.19	-0.219892	0.0824341	-2.66748	0.00764219	0.0836976
Trmt6	ENSMUSG00000037376.15	chr2	132646127	132657975	-	protein_coding	TRMT6	ENSMUSG00000037376.15	255	283	496	521	467	373	362	382.989	-0.280019	0.104977	-2.66742	0.00764364	0.0836976
Ndufs5	ENSMUSG00000028648.14	chr4	123606503	123611995	-	protein_coding	NDUFS5	ENSMUSG00000028648.14	85	224	519	294	455	516	336	329.403	-0.532038	0.199476	-2.66718	0.00764918	0.0836976
Praf2	ENSMUSG00000031149.8	chrX	7594678	7597303	+	protein_coding	PRAF2	ENSMUSG00000031149.8	78	236	445	367	483	459	459	343.076	-0.528305	0.198087	-2.66704	0.00765227	0.0836976
Mink1	ENSMUSG00000020827.19	chr11	70453707	70505309	+	protein_coding	MINK1	ENSMUSG00000020827.19	4845	4430	3805	3685	5005	5524	3994	4457.21	0.253214	0.0949634	2.66644	0.00766591	0.0837664
Psmb3	ENSMUSG00000069744.8	chr11	97594225	97604326	+	protein_coding	PSMB3	ENSMUSG00000069744.8	77	267	589	374	529	599	459	391.792	-0.566863	0.212696	-2.66513	0.0076958	0.0840125
Dmxl2	ENSMUSG00000041268.18	chr9	54272442	54408910	-	protein_coding	DMXL2	ENSMUSG00000041268.18	10306	7269	5513	7212	7599	6014	6088	7261.49	0.348004	0.130656	2.66351	0.007733	0.0842983
Dcaf15	ENSMUSG00000037103.9	chr8	84823701	84831397	-	protein_coding	DCAF15	ENSMUSG00000037103.9	101	76	247	218	208	238	122	166.143	-0.478309	0.179589	-2.66335	0.00773678	0.0842983
Klhdc9	ENSMUSG00000045259.5	chr1	171186014	171188366	-	protein_coding	KLHDC9	ENSMUSG00000045259.5	0	4	35	22	27	32	23	18.9989	-1.40189	0.526387	-2.66323	0.00773941	NA
Mei4	ENSMUSG00000043289.13	chr9	81745723	82088060	+	protein_coding	MEI4	ENSMUSG00000043289.13	39	25	7	11	13	21	16	19.8664	0.998772	0.375086	2.66278	0.00774981	NA
Ttbk2	ENSMUSG00000090100.8	chr2	120563297	120681085	-	protein_coding	TTBK2	ENSMUSG00000090100.8	2677	2187	1804	2090	2128	1758	2139	2133.11	0.301041	0.113059	2.66268	0.0077521	0.0843194
Polr1d	ENSMUSG00000029642.12	chr5	147013860	147048407	+	protein_coding	POLR1D	ENSMUSG00000029642.12	85	212	365	295	359	320	254	258.1	-0.432512	0.162439	-2.66262	0.0077535	0.0843194
Ubl4a	ENSMUSG00000015290.16	chrX	73409324	73416824	-	protein_coding	UBL4A	ENSMUSG00000015290.16	472	767	1155	1135	1016	916	880	877.999	-0.259553	0.0975255	-2.66138	0.00778209	0.0845496
Dcp2	ENSMUSG00000024472.10	chr18	44513569	44558036	+	protein_coding	DCP2	ENSMUSG00000024472.10	2588	2127	1605	1990	2168	1779	1823	2031.37	0.30825	0.115851	2.66076	0.00779653	0.0845669
Kidins220	ENSMUSG00000036333.12	chr12	25024924	25113151	+	protein_coding	KIDINS220	ENSMUSG00000036333.12	7179	6317	5153	5926	7233	6579	6531	6418.75	0.244987	0.0920772	2.66067	0.00779853	0.0845669
C2cd3	ENSMUSG00000047248.21	chr7	100021440	100119359	+	protein_coding	C2CD3	ENSMUSG00000047248.21	751	617	448	501	710	694	559	614.241	0.328498	0.123483	2.66026	0.00780792	0.0845883
Chchd10	ENSMUSG00000049422.8	chr10	75768964	75773581	+	protein_coding	CHCHD10	ENSMUSG00000049422.8	105	313	663	384	587	623	406	418.152	-0.512754	0.192798	-2.65955	0.00782461	0.0846886
Rsl24d1	ENSMUSG00000032215.16	chr9	73020708	73030615	+	protein_coding	RSL24D1	ENSMUSG00000032215.16	115	281	498	390	397	339	323	321.442	-0.40653	0.152931	-2.65825	0.00785471	0.0848622
Shroom4	ENSMUSG00000068270.16	chrX	6311908	6549502	+	protein_coding	SHROOM4	ENSMUSG00000068270.16	286	275	137	233	250	296	340	260.378	0.413069	0.155393	2.65822	0.00785554	0.0848622
Cdc42bpa	ENSMUSG00000026490.19	chr1	179788037	179993168	+	protein_coding	CDC42BPA	ENSMUSG00000026490.19	8344	6584	5148	6772	7547	6935	7518	7006.15	0.27819	0.10472	2.65652	0.00789518	0.0852029
Commd6	ENSMUSG00000075486.11	chr14	101870417	101878122	-	protein_coding	COMMD6	ENSMUSG00000075486.11	175	302	421	501	455	326	314	344.308	-0.327035	0.123129	-2.65603	0.00790673	0.0852029
Sntb2	ENSMUSG00000041308.7	chr8	107662382	107746346	+	protein_coding	SNTB2	ENSMUSG00000041308.7	877	543	424	648	566	669	660	634.916	0.37367	0.140694	2.65591	0.00790951	0.0852029
Sec16a	ENSMUSG00000026924.18	chr2	26299443	26335228	-	protein_coding	SEC16A	ENSMUSG00000026924.18	1305	1145	1064	1112	1191	1363	1178	1192.71	0.238164	0.0897289	2.65426	0.00794816	0.0855371
Tgfbr2	ENSMUSG00000032440.14	chr9	115913361	116004428	-	protein_coding	TGFBR2	ENSMUSG00000032440.14	713	739	596	645	685	646	758	683.389	0.25518	0.0961517	2.65393	0.00795599	0.0855371
Zfp462	ENSMUSG00000060206.12	chr4	54945048	55083563	+	protein_coding	ZFP462	ENSMUSG00000060206.12	1271	771	638	816	955	961	918	915.042	0.357768	0.134822	2.65363	0.00796305	0.0855371
Dhrs11	ENSMUSG00000034449.8	chr11	84711682	84719820	-	protein_coding	DHRS11	ENSMUSG00000034449.8	0	2	55	14	38	56	52	28.8644	-1.57374	0.59322	-2.65288	0.00798084	NA
Fam205c	ENSMUSG00000050141.14	chr4	42868004	42874234	-	protein_coding	FAM205C	ENSMUSG00000050141.14	353	208	140	121	267	195	287	229.567	0.529453	0.199584	2.65278	0.00798309	0.0856717
Haus8	ENSMUSG00000035439.14	chr8	71701205	71725578	-	protein_coding	HAUS8	ENSMUSG00000035439.14	15	30	77	69	74	62	55	51.8502	-0.656355	0.247474	-2.65222	0.00799645	NA
U2af1	ENSMUSG00000061613.14	chr17	31866055	31877866	-	protein_coding	U2AF1	ENSMUSG00000061613.14	154	141	340	283	302	252	266	240.587	-0.348087	0.131264	-2.65182	0.0080059	0.0858356
Polr2d	ENSMUSG00000024258.5	chr18	31922212	31929754	+	protein_coding	POLR2D	ENSMUSG00000024258.5	105	167	305	267	262	238	195	212.02	-0.356006	0.134341	-2.65001	0.00804885	0.0861804
Prom1	ENSMUSG00000029086.16	chr5	44150962	44259374	-	protein_coding	PROM1	ENSMUSG00000029086.16	622	653	556	571	578	644	766	625.952	0.259126	0.0978025	2.64948	0.00806146	0.0861804
Nab2	ENSMUSG00000025402.13	chr10	127496787	127504437	-	protein_coding	NAB2	ENSMUSG00000025402.13	129	185	443	313	356	454	268	293.762	-0.425125	0.160494	-2.64885	0.00807673	0.0861804
AI987944	ENSMUSG00000056383.11	chr7	41022347	41042803	-	protein_coding	AI987944	ENSMUSG00000056383.11	194	188	132	152	139	152	177	163.636	0.384577	0.145203	2.64854	0.00808399	0.0861804
Rpl41	ENSMUSG00000093674.8	chr10	128383983	128385174	-	protein_coding	RPL41	ENSMUSG00000093674.8	347	812	1834	957	1430	1603	1303	1129.94	-0.451999	0.17069	-2.64807	0.00809525	0.0861804
Rpl9	ENSMUSG00000047215.15	chr5	65545707	65548787	-	protein_coding	RPL9	ENSMUSG00000047215.15	1006	2230	3617	2848	3368	3380	2932	2658.02	-0.338782	0.127937	-2.64803	0.0080962	0.0861804
Ntan1	ENSMUSG00000022681.16	chr16	13636709	13653315	+	protein_coding	NTAN1	ENSMUSG00000022681.16	268	365	633	546	562	458	496	461.251	-0.273369	0.103252	-2.6476	0.00810653	0.0861804
Zfp513	ENSMUSG00000043059.17	chr5	31356325	31359647	-	protein_coding	ZFP513	ENSMUSG00000043059.17	43	100	181	163	207	185	141	138.748	-0.497216	0.187841	-2.64701	0.00812071	0.0861804
Unc79	ENSMUSG00000021198.17	chr12	102915118	103150324	+	protein_coding	UNC79	ENSMUSG00000021198.17	1664	1528	1001	1183	1640	1181	1265	1362.28	0.322474	0.121835	2.64682	0.00812529	0.0861804
Gm10033	ENSMUSG00000110444.3	chr8	69819162	69848191	-	protein_coding	GM10033	ENSMUSG00000110444.3	575	645	395	525	501	405	506	511.493	0.333336	0.125942	2.64675	0.00812697	0.0861804
Stmn4	ENSMUSG00000022044.15	chr14	66581745	66599129	+	protein_coding	STMN4	ENSMUSG00000022044.15	667	1400	2145	1974	2017	2087	1846	1666.89	-0.321807	0.121594	-2.64658	0.00813111	0.0861804
Timm13	ENSMUSG00000020219.8	chr10	80735284	80736803	-	protein_coding	TIMM13	ENSMUSG00000020219.8	29	187	295	303	406	334	222	239.058	-0.652572	0.246584	-2.64645	0.00813427	0.0861804
Il17rd	ENSMUSG00000040717.7	chr14	26760898	26829243	+	protein_coding	IL17RD	ENSMUSG00000040717.7	254	195	118	109	228	224	218	194.249	0.475813	0.179799	2.64636	0.00813636	0.0861804
Glra1	ENSMUSG00000000263.16	chr11	55405064	55499024	-	protein_coding	GLRA1	ENSMUSG00000000263.16	40	14	2	0	9	9	5	12.6501	1.64587	0.622151	2.64546	0.00815799	NA
Prepl	ENSMUSG00000024127.16	chr17	85370898	85397669	-	protein_coding	PREPL	ENSMUSG00000024127.16	8885	8197	6827	7477	8230	6870	7438	7735.4	0.252791	0.0955879	2.6446	0.00817884	0.0864795
Yeats4	ENSMUSG00000020171.9	chr10	117051126	117060412	-	protein_coding	YEATS4	ENSMUSG00000020171.9	106	276	424	394	438	371	250	308.73	-0.419653	0.158685	-2.64456	0.00817978	0.0864795
Cct7	ENSMUSG00000030007.9	chr6	85428496	85445457	+	protein_coding	CCT7	ENSMUSG00000030007.9	1040	1400	2445	2137	2035	2350	1875	1836.92	-0.250518	0.0947774	-2.64322	0.00821213	0.0867411
Hipk4	ENSMUSG00000040424.16	chr7	27222692	27230600	+	protein_coding	HIPK4	ENSMUSG00000040424.16	1054	1544	1268	1089	1172	1297	1327	1242	0.229148	0.0867248	2.64225	0.00823581	0.0869107
Rpsa	ENSMUSG00000032518.7	chr9	119956755	119961435	+	protein_coding	RPSA	ENSMUSG00000032518.7	2188	4564	7330	6099	7334	7803	6468	5724.92	-0.33737	0.127727	-2.64134	0.008258	0.0870194
Opa1	ENSMUSG00000038084.17	chr16	29398152	29473702	+	protein_coding	OPA1	ENSMUSG00000038084.17	5534	5083	4061	4831	4917	4101	4888	4798.3	0.264203	0.100038	2.64102	0.00826562	0.0870194
Ptprd	ENSMUSG00000028399.19	chr4	75859475	78130198	-	protein_coding	PTPRD	ENSMUSG00000028399.19	6186	4316	3613	4730	4521	3969	5234	4707.85	0.320412	0.121337	2.64067	0.00827421	0.0870194
Zyg11b	ENSMUSG00000034636.10	chr4	108086921	108158293	-	protein_coding	ZYG11B	ENSMUSG00000034636.10	9947	7107	5717	7308	7535	6070	7025	7342.11	0.322944	0.122301	2.64057	0.00827665	0.0870194
Csf2rb	ENSMUSG00000071713.7	chr15	78209952	78238047	+	protein_coding	CSF2RB	ENSMUSG00000071713.7	20	19	60	78	70	40	66	48.1898	-0.701253	0.265599	-2.64027	0.00828395	NA
Rapgef6	ENSMUSG00000037533.21	chr11	54413673	54590111	+	protein_coding	RAPGEF6	ENSMUSG00000037533.21	1537	912	813	994	969	892	951	1029.4	0.372411	0.141061	2.64008	0.00828876	0.0870337
Arhgap5	ENSMUSG00000035133.10	chr12	52550755	52618758	+	protein_coding	ARHGAP5	ENSMUSG00000035133.10	8509	6970	4788	7570	6329	5599	6829	6729.76	0.320027	0.121228	2.63989	0.00829329	0.0870337
Camta2	ENSMUSG00000040712.17	chr11	70560289	70578931	-	protein_coding	CAMTA2	ENSMUSG00000040712.17	5860	6385	5566	4732	6931	7065	6245	6071.1	0.219876	0.0833051	2.6394	0.00830522	0.0870787
Sorcs2	ENSMUSG00000029093.15	chr5	36174524	36555483	-	protein_coding	SORCS2	ENSMUSG00000029093.15	1059	780	788	671	865	1120	824	874.861	0.309178	0.117194	2.63817	0.00833541	0.0872752
Nos1ap	ENSMUSG00000038473.15	chr1	170130237	170417430	-	protein_coding	NOS1AP	ENSMUSG00000038473.15	2452	1763	1350	1642	2265	2165	2021	1960.63	0.318317	0.120665	2.63802	0.00833927	0.0872752
Alb	ENSMUSG00000029368.11	chr5	90608756	90624461	+	protein_coding	ALB	ENSMUSG00000029368.11	82	206	6	5	0	6	0	48.3883	2.72772	1.03417	2.6376	0.00834955	NA
Snrpb2	ENSMUSG00000008333.13	chr2	142904959	142914773	+	protein_coding	SNRPB2	ENSMUSG00000008333.13	157	173	403	325	298	300	294	269.659	-0.345185	0.130874	-2.63753	0.00835121	0.0873199
Gsk3b	ENSMUSG00000022812.15	chr16	37909363	38066446	+	protein_coding	GSK3B	ENSMUSG00000022812.15	8025	7097	5373	6857	6842	5598	6337	6640.9	0.283985	0.107686	2.63716	0.00836027	0.0873346
Slc25a3	ENSMUSG00000061904.13	chr10	90952436	90959921	-	protein_coding	SLC25A3	ENSMUSG00000061904.13	1903	4410	6530	5402	6445	5837	5054	4885.66	-0.319301	0.12114	-2.6358	0.00839383	0.0876048
Zeb1	ENSMUSG00000024238.16	chr18	5591860	5775467	+	protein_coding	ZEB1	ENSMUSG00000024238.16	2298	2214	1808	2204	2099	2036	2485	2164.75	0.244215	0.0926956	2.63459	0.00842378	0.0877599
Ednrb	ENSMUSG00000022122.16	chr14	104052061	104081838	-	protein_coding	EDNRB	ENSMUSG00000022122.16	2104	1637	1404	1873	1481	1695	1931	1744.1	0.294417	0.111751	2.63458	0.00842409	0.0877599
Vps33b	ENSMUSG00000030534.14	chr7	79919397	79941502	+	protein_coding	VPS33B	ENSMUSG00000030534.14	90	93	250	210	189	218	183	169.611	-0.421509	0.160016	-2.63418	0.00843416	0.0877846
Tmem189	ENSMUSG00000090213.2	chr2	167484528	167531742	-	protein_coding	TMEM189	ENSMUSG00000090213.2	102	204	483	350	364	517	354	323.217	-0.484163	0.183892	-2.63286	0.0084669	0.0880449
Dctn2	ENSMUSG00000025410.11	chr10	127102237	127117819	+	protein_coding	DCTN2	ENSMUSG00000025410.11	861	1169	2284	1510	2143	2142	1693	1625.64	-0.298166	0.113273	-2.63228	0.00848149	0.0881163
Gabarap	ENSMUSG00000018567.15	chr11	69881969	69885777	+	protein_coding	GABARAP	ENSMUSG00000018567.15	569	1122	1941	1431	1693	1747	1463	1368.88	-0.327365	0.124406	-2.63144	0.00850243	0.0881863
P2rx7	ENSMUSG00000029468.18	chr5	122781974	122829495	+	protein_coding	P2RX7	ENSMUSG00000029468.18	222	270	179	184	232	252	273	229.816	0.330336	0.125537	2.63139	0.00850371	0.0881863
Mlf2	ENSMUSG00000030120.15	chr6	124908349	124914201	+	protein_coding	MLF2	ENSMUSG00000030120.15	1664	3482	5969	4424	4806	5251	4164	4088.9	-0.323728	0.123102	-2.62976	0.00854457	0.0885295
Bccip	ENSMUSG00000030983.5	chr7	133311062	133322874	+	protein_coding	BCCIP	ENSMUSG00000030983.5	117	158	332	303	306	348	299	255.554	-0.390507	0.148531	-2.62913	0.00856031	0.088612
Pdia3	ENSMUSG00000027248.14	chr2	121244256	121269168	+	protein_coding	PDIA3	ENSMUSG00000027248.14	1732	2903	3616	4017	4142	3285	3055	3149.89	-0.226307	0.0860942	-2.6286	0.00857375	0.0886332
Eef1b2	ENSMUSG00000025967.17	chr1	63215984	63219645	+	protein_coding	EEF1B2	ENSMUSG00000025967.17	640	1269	1874	1791	1864	1915	1609	1506.64	-0.303956	0.115652	-2.6282	0.00858389	0.0886332
Clstn2	ENSMUSG00000032452.13	chr9	97326448	97915234	-	protein_coding	CLSTN2	ENSMUSG00000032452.13	2340	1529	1416	1655	1661	1610	1664	1717.57	0.320252	0.121876	2.62769	0.00859674	0.0886332
Serpinb6a	ENSMUSG00000060147.16	chr13	34101901	34186777	-	protein_coding	SERPINB6A	ENSMUSG00000060147.16	235	277	499	469	462	424	416	385.44	-0.272495	0.103707	-2.62755	0.00860016	0.0886332
Smo	ENSMUSG00000001761.8	chr6	29735502	29761364	+	protein_coding	SMO	ENSMUSG00000001761.8	437	332	332	270	322	503	370	367.606	0.351802	0.133898	2.62739	0.00860439	0.0886332
Hsbp1	ENSMUSG00000031839.8	chr8	120071227	120075661	+	protein_coding	HSBP1	ENSMUSG00000031839.8	1373	2233	3320	2685	3482	2774	2721	2570.06	-0.24235	0.0922464	-2.6272	0.00860901	0.0886332
Pkd1	ENSMUSG00000032855.7	chr17	24768808	24815482	+	protein_coding	PKD1	ENSMUSG00000032855.7	2205	1909	1516	1844	2165	2066	2076	1969.45	0.255959	0.0974913	2.62545	0.00865335	0.0889063
Ttyh3	ENSMUSG00000036565.8	chr5	140606333	140634786	-	protein_coding	TTYH3	ENSMUSG00000036565.8	4862	5088	4870	4682	5115	6481	5538	5189.38	0.19266	0.0733829	2.62541	0.00865456	0.0889063
Tbck	ENSMUSG00000028030.13	chr3	132389905	132547449	+	protein_coding	TBCK	ENSMUSG00000028030.13	1393	933	809	854	1035	809	957	985.744	0.353567	0.134691	2.62501	0.00866451	0.0889063
Egr4	ENSMUSG00000071341.5	chr6	85488103	85490571	-	protein_coding	EGR4	ENSMUSG00000071341.5	256	711	1427	766	1240	1238	722	865.589	-0.460639	0.175486	-2.62493	0.00866674	0.0889063
Nectin2	ENSMUSG00000062300.15	chr7	19450569	19484408	-	protein_coding	NECTIN2	ENSMUSG00000062300.15	24	31	73	95	79	75	52	58.4466	-0.599935	0.228559	-2.62485	0.0086686	NA
Soat1	ENSMUSG00000026600.13	chr1	156252095	156301901	-	protein_coding	SOAT1	ENSMUSG00000026600.13	1017	926	799	940	804	899	881	898.381	0.26329	0.100327	2.62432	0.0086823	0.0889858
Brca2	ENSMUSG00000041147.11	chr5	150446095	150493794	+	protein_coding	BRCA2	ENSMUSG00000041147.11	165	181	109	116	146	129	175	147.061	0.409609	0.156129	2.62353	0.00870237	0.0891113
Rpa3	ENSMUSG00000012483.5	chr6	8255936	8259173	-	protein_coding	RPA3	ENSMUSG00000012483.5	21	33	128	67	65	66	55	59.3701	-0.668748	0.25492	-2.62336	0.00870673	NA
Wdr55	ENSMUSG00000042660.9	chr18	36893273	36896863	+	protein_coding	WDR55	ENSMUSG00000042660.9	9	16	73	102	49	109	85	59.597	-0.926687	0.353383	-2.62233	0.008733	NA
Isca1	ENSMUSG00000044792.8	chr13	59903223	59917624	-	protein_coding	ISCA1	ENSMUSG00000044792.8	1220	2260	3426	2903	3057	2332	2653	2469.4	-0.2721	0.103801	-2.62136	0.00875798	0.0896003
Rnf167	ENSMUSG00000040746.16	chr11	70538061	70542247	+	protein_coding	RNF167	ENSMUSG00000040746.16	234	500	829	741	796	917	598	630.957	-0.376159	0.143578	-2.6199	0.0087956	0.0899045
Ambra1	ENSMUSG00000040506.17	chr2	91560479	91749194	+	protein_coding	AMBRA1	ENSMUSG00000040506.17	815	1006	808	869	883	979	856	882.439	0.208342	0.0795377	2.61941	0.00880808	0.0899514
Uhmk1	ENSMUSG00000026667.15	chr1	170020989	170042966	-	protein_coding	UHMK1	ENSMUSG00000026667.15	11938	10130	8181	9489	10467	8342	9290	9763.99	0.278258	0.106274	2.61832	0.00883638	0.0901595
Map2k2	ENSMUSG00000035027.19	chr10	80941749	80969809	+	protein_coding	MAP2K2	ENSMUSG00000035027.19	344	605	849	882	1037	989	739	747.733	-0.305112	0.116554	-2.61776	0.0088509	0.0901708
Tex52	ENSMUSG00000079304.6	chr6	128352419	128362107	+	protein_coding	TEX52	ENSMUSG00000079304.6	28	6	0	0	7	48	33	17.6884	1.92082	0.733771	2.61774	0.00885141	NA
Cdk4	ENSMUSG00000006728.13	chr10	126899403	126903789	+	protein_coding	CDK4	ENSMUSG00000006728.13	114	177	352	334	335	420	286	275.85	-0.410941	0.156987	-2.61767	0.0088533	0.0901708
Heg1	ENSMUSG00000075254.13	chr16	33504740	33591946	+	protein_coding	HEG1	ENSMUSG00000075254.13	1016	745	455	773	856	972	996	834.307	0.367941	0.140595	2.61702	0.00887005	0.0902225
Acat1	ENSMUSG00000032047.6	chr9	53491822	53521682	-	protein_coding	ACAT1	ENSMUSG00000032047.6	529	748	1042	1091	1234	1100	970	928.27	-0.233165	0.0891181	-2.61636	0.00888723	0.0902225
Entpd6	ENSMUSG00000033068.17	chr2	150590962	150613595	+	protein_coding	ENTPD6	ENSMUSG00000033068.17	343	524	860	751	759	714	515	617.388	-0.278483	0.10647	-2.61559	0.00890736	0.0902225
Ccdc88c	ENSMUSG00000021182.17	chr12	100877782	100995315	-	protein_coding	CCDC88C	ENSMUSG00000021182.17	468	419	337	340	437	501	377	411.655	0.303494	0.116038	2.61547	0.00891053	0.0902225
Dyrk1a	ENSMUSG00000022897.16	chr16	94370869	94496376	+	protein_coding	DYRK1A	ENSMUSG00000022897.16	1676	1925	1646	1578	1806	1641	1909	1734.42	0.21441	0.0819887	2.61511	0.00891984	0.0902225
Mt1	ENSMUSG00000031765.9	chr8	94905710	94906955	+	protein_coding	MT1	ENSMUSG00000031765.9	404	1194	2114	1797	1573	2039	1518	1452.08	-0.427947	0.16369	-2.61438	0.00893899	0.0902225
Zbtb17	ENSMUSG00000006215.13	chr4	141171965	141195241	+	protein_coding	ZBTB17	ENSMUSG00000006215.13	202	269	448	488	411	430	321	354.96	-0.298155	0.114066	-2.61387	0.00895224	0.0902225
Cd164l2	ENSMUSG00000028865.15	chr4	132939442	132951866	+	protein_coding	CD164L2	ENSMUSG00000028865.15	0	0	25	11	25	33	20	15.0406	-1.83928	0.7037	-2.61372	0.00895617	NA
Cabp4	ENSMUSG00000024842.9	chr19	4185422	4194032	-	protein_coding	CABP4	ENSMUSG00000024842.9	0	1	46	0	20	5	11	11.0486	-2.29017	0.876276	-2.61352	0.00896144	NA
Kctd12b	ENSMUSG00000041633.15	chrX	152468150	152479387	-	protein_coding	KCTD12B	ENSMUSG00000041633.15	181	284	141	207	128	213	160	188.485	0.423038	0.161867	2.61349	0.00896231	0.0902225
Immp1l	ENSMUSG00000042670.6	chr2	105734983	105795903	+	protein_coding	IMMP1L	ENSMUSG00000042670.6	70	160	260	275	263	198	252	202.545	-0.436444	0.167007	-2.61332	0.00896662	0.0902225
Plxnb2	ENSMUSG00000036606.18	chr15	89039752	89064991	-	protein_coding	PLXNB2	ENSMUSG00000036606.18	1664	1309	1129	1221	1581	1656	1539	1443.53	0.276249	0.105714	2.61316	0.00897085	0.0902225
Sft2d3	ENSMUSG00000044982.8	chr18	32042151	32044877	-	protein_coding	SFT2D3	ENSMUSG00000044982.8	187	169	114	126	128	173	105	144.86	0.431887	0.165276	2.61313	0.0089716	0.0902225
Lrrfip2	ENSMUSG00000032497.20	chr9	110946660	111054736	+	protein_coding	LRRFIP2	ENSMUSG00000032497.20	173	277	436	482	441	479	363	364.486	-0.32697	0.12513	-2.61304	0.00897404	0.0902225
Jsrp1	ENSMUSG00000020216.14	chr10	80644330	80649332	-	protein_coding	JSRP1	ENSMUSG00000020216.14	20	64	175	95	128	129	59	90.5895	-0.672643	0.257418	-2.61304	0.00897406	0.0902225
Map1lc3b	ENSMUSG00000031812.17	chr8	122317100	122325499	+	protein_coding	MAP1LC3B	ENSMUSG00000031812.17	1240	2605	3473	3647	3717	3630	2887	2914.35	-0.293473	0.112312	-2.61303	0.00897442	0.0902225
Zfp106	ENSMUSG00000027288.17	chr2	120337301	120394324	-	protein_coding	ZFP106	ENSMUSG00000027288.17	10685	7947	6451	8276	8868	7641	8263	8375.27	0.292157	0.111812	2.61292	0.00897713	0.0902225
Ino80d	ENSMUSG00000040865.16	chr1	62997577	63153826	-	protein_coding	INO80D	ENSMUSG00000040865.16	1107	946	570	956	890	768	949	892.51	0.342207	0.131001	2.61224	0.00899506	0.0903231
3300002I08Rik	ENSMUSG00000063364.11	chr2	150152855	150204685	-	protein_coding	3300002I08RIK	ENSMUSG00000063364.11	45	28	9	21	7	27	27	24.5651	0.971805	0.372134	2.61144	0.00901615	NA
Zcchc12	ENSMUSG00000036699.13	chrX	35459557	35462811	+	protein_coding	ZCCHC12	ENSMUSG00000036699.13	143	316	459	592	410	397	273	355.6	-0.403299	0.154485	-2.6106	0.00903829	0.0906773
Nhp2	ENSMUSG00000001056.4	chr11	51510562	51514541	+	protein_coding	NHP2	ENSMUSG00000001056.4	38	86	265	98	257	246	164	155.776	-0.652381	0.249989	-2.60964	0.00906388	0.090854
Ptpn13	ENSMUSG00000034573.15	chr5	103573058	103746169	+	protein_coding	PTPN13	ENSMUSG00000034573.15	398	300	247	310	286	432	386	338.08	0.351532	0.134744	2.60889	0.00908377	0.0909625
Actn2	ENSMUSG00000052374.17	chr13	12284312	12355641	-	protein_coding	ACTN2	ENSMUSG00000052374.17	90	146	235	237	257	213	172	185.628	-0.357613	0.137088	-2.60863	0.00909066	0.0909625
Zfp738	ENSMUSG00000048280.19	chr13	67806804	67835190	-	protein_coding	ZFP738	ENSMUSG00000048280.19	730	647	491	476	582	403	532	559.924	0.361233	0.138577	2.60673	0.00914107	0.0911772
Malt1	ENSMUSG00000032688.10	chr18	65564009	65612138	+	protein_coding	MALT1	ENSMUSG00000032688.10	182	164	90	121	139	115	143	138.51	0.448284	0.171973	2.60671	0.00914172	0.0911772
Il6ra	ENSMUSG00000027947.12	chr3	89771366	89820503	-	protein_coding	IL6RA	ENSMUSG00000027947.12	355	252	231	240	249	321	343	286.51	0.360717	0.138382	2.60668	0.0091425	0.0911772
Ndufs6	ENSMUSG00000021606.9	chr13	73467957	73476661	-	protein_coding	NDUFS6	ENSMUSG00000021606.9	17	49	133	76	119	117	61	77.1846	-0.678976	0.260484	-2.60659	0.00914492	NA
Zcchc3	ENSMUSG00000074682.5	chr2	152253875	152256947	-	protein_coding	ZCCHC3	ENSMUSG00000074682.5	50	76	141	136	155	111	103	105.969	-0.431584	0.165602	-2.60616	0.00915634	0.0911772
Mrps33	ENSMUSG00000029918.10	chr6	39778738	39787922	-	protein_coding	MRPS33	ENSMUSG00000029918.10	46	107	306	137	258	251	231	181.257	-0.592361	0.227302	-2.60605	0.00915919	0.0911772
Camk1	ENSMUSG00000030272.16	chr6	113311085	113320945	-	protein_coding	CAMK1	ENSMUSG00000030272.16	298	534	944	681	785	741	539	622.853	-0.319874	0.122744	-2.60602	0.00916012	0.0911772
Adcy5	ENSMUSG00000022840.10	chr16	34975247	35126108	+	protein_coding	ADCY5	ENSMUSG00000022840.10	4972	4490	3806	3385	5319	5286	4125	4476.8	0.266429	0.102271	2.60512	0.00918423	0.0912602
Erbin	ENSMUSG00000021709.15	chr13	103955295	104057022	-	protein_coding	ERBIN	ENSMUSG00000021709.15	4066	3084	2102	3645	2983	3192	4136	3340.56	0.333002	0.127826	2.60511	0.00918448	0.0912602
Cped1	ENSMUSG00000062980.16	chr6	21985915	22256403	+	protein_coding	CPED1	ENSMUSG00000062980.16	244	249	119	159	231	167	200	197.914	0.431227	0.165637	2.60344	0.00922929	0.0915075
Ino80	ENSMUSG00000034154.16	chr2	119203523	119308168	-	protein_coding	INO80	ENSMUSG00000034154.16	540	473	429	354	510	603	536	491.772	0.30293	0.116366	2.60324	0.00923461	0.0915075
Igf2r	ENSMUSG00000023830.15	chr17	12901293	12988551	-	protein_coding	IGF2R	ENSMUSG00000023830.15	820	587	483	488	699	799	528	633.03	0.350369	0.1346	2.60305	0.00923995	0.0915075
Lrba	ENSMUSG00000028080.17	chr3	86131987	86689999	+	protein_coding	LRBA	ENSMUSG00000028080.17	1058	882	710	861	908	824	923	885.975	0.285107	0.109542	2.60272	0.00924864	0.0915075
Efr3b	ENSMUSG00000020658.11	chr12	4012554	4088915	-	protein_coding	EFR3B	ENSMUSG00000020658.11	4460	3923	3163	3967	4096	3936	3619	3889.27	0.247954	0.0952785	2.60241	0.00925705	0.0915075
Megf8	ENSMUSG00000045039.10	chr7	25016589	25065342	+	protein_coding	MEGF8	ENSMUSG00000045039.10	5140	4220	4016	4004	4434	4298	3904	4306.69	0.252157	0.0968942	2.60239	0.00925754	0.0915075
Ercc8	ENSMUSG00000021694.19	chr13	108295265	108331898	+	protein_coding	ERCC8	ENSMUSG00000021694.19	205	218	149	161	127	143	261	182.734	0.4419	0.169878	2.60128	0.0092877	0.0915679
Abt1	ENSMUSG00000036376.4	chr13	23602531	23608036	-	protein_coding	ABT1	ENSMUSG00000036376.4	51	99	203	177	199	223	152	150.306	-0.48389	0.18603	-2.60113	0.00929166	0.0915679
Prkd3	ENSMUSG00000024070.16	chr17	79256834	79328245	-	protein_coding	PRKD3	ENSMUSG00000024070.16	645	770	465	659	715	731	771	676.573	0.276	0.106116	2.60093	0.00929703	0.0915679
Cxcl12	ENSMUSG00000061353.12	chr6	117145496	117158328	+	protein_coding	CXCL12	ENSMUSG00000061353.12	1825	1973	1662	1426	1979	1652	1729	1748.77	0.244421	0.0939762	2.60088	0.00929837	0.0915679
Mrps23	ENSMUSG00000023723.18	chr11	88095214	88102333	+	protein_coding	MRPS23	ENSMUSG00000023723.18	74	264	392	416	429	405	265	305.075	-0.489294	0.188141	-2.60068	0.00930382	0.0915679
Ryr1	ENSMUSG00000030592.19	chr7	28702769	28824604	-	protein_coding	RYR1	ENSMUSG00000030592.19	227	199	137	117	202	204	159	179.463	0.415959	0.159962	2.60036	0.00931249	0.0915742
Selenof	ENSMUSG00000037072.17	chr3	144276065	144303441	+	protein_coding	SELENOF	ENSMUSG00000037072.17	921	1794	2797	2403	2484	2165	2468	2073.53	-0.294238	0.113175	-2.59984	0.00932659	0.0915876
Rictor	ENSMUSG00000050310.10	chr15	6737860	6829882	+	protein_coding	RICTOR	ENSMUSG00000050310.10	2121	1619	1103	1825	1488	1408	1589	1613.58	0.338605	0.130247	2.59972	0.00932992	0.0915876
Tnfsf13b	ENSMUSG00000031497.11	chr8	10056467	10089072	+	protein_coding	TNFSF13B	ENSMUSG00000031497.11	29	33	7	12	13	35	58	27.0782	1.01837	0.391818	2.59908	0.00934728	NA
Gnpda1	ENSMUSG00000052102.16	chr18	38460588	38472056	-	protein_coding	GNPDA1	ENSMUSG00000052102.16	147	282	407	600	355	336	307	335.167	-0.395525	0.152235	-2.59812	0.00937346	0.0919357
Cd2ap	ENSMUSG00000061665.8	chr17	43103842	43187556	-	protein_coding	CD2AP	ENSMUSG00000061665.8	857	826	649	777	654	619	806	746.722	0.299756	0.115404	2.59743	0.0093923	0.0920413
Nrg1	ENSMUSG00000062991.10	chr8	32304579	33374825	-	protein_coding	NRG1	ENSMUSG00000062991.10	447	277	176	226	310	212	247	277.939	0.471448	0.1816	2.59608	0.00942954	0.0922957
Nav3	ENSMUSG00000020181.19	chr10	109517120	110292065	-	protein_coding	NAV3	ENSMUSG00000020181.19	2932	2690	2184	2368	2900	2339	2839	2614.17	0.257287	0.0991156	2.59583	0.00943634	0.0922957
Bbc3	ENSMUSG00000002083.14	chr7	16042318	16052130	+	protein_coding	BBC3	ENSMUSG00000002083.14	19	31	59	123	86	89	29	58.8569	-0.745076	0.28705	-2.59563	0.00944176	NA
Phip	ENSMUSG00000032253.14	chr9	82748212	82857569	-	protein_coding	PHIP	ENSMUSG00000032253.14	2491	1751	1426	1786	1852	1521	1705	1815.78	0.330038	0.127153	2.5956	0.00944256	0.0922957
Pam16	ENSMUSG00000014301.14	chr16	4434328	4442852	-	protein_coding	PAM16	ENSMUSG00000014301.14	66	96	203	197	146	118	126	131.346	-0.434105	0.167376	-2.5936	0.00949774	0.0927555
Klf10	ENSMUSG00000037465.11	chr15	38291707	38300950	-	protein_coding	KLF10	ENSMUSG00000037465.11	555	786	1495	1192	1006	978	971	968.736	-0.281634	0.108612	-2.59303	0.0095135	0.0928299
Fry	ENSMUSG00000056602.14	chr5	150042110	150421218	+	protein_coding	FRY	ENSMUSG00000056602.14	4664	3436	3187	3374	3746	3387	3310	3618.45	0.285581	0.110235	2.59065	0.00957936	0.0933927
Xpr1	ENSMUSG00000026469.15	chr1	155151447	155293161	-	protein_coding	XPR1	ENSMUSG00000026469.15	4994	4285	3275	4400	4256	3675	4277	4192.25	0.275961	0.106581	2.58921	0.00961951	0.0937039
Lamc3	ENSMUSG00000026840.15	chr2	31777303	31836551	+	protein_coding	LAMC3	ENSMUSG00000026840.15	219	280	160	209	216	260	196	219.808	0.339092	0.130991	2.58867	0.00963475	0.09371
Lifr	ENSMUSG00000054263.13	chr15	7120095	7226970	+	protein_coding	LIFR	ENSMUSG00000054263.13	1378	1167	838	1127	1298	1178	1207	1174.56	0.286547	0.110695	2.5886	0.00963658	0.09371
Slc39a2	ENSMUSG00000072572.10	chr14	52130346	52134202	+	protein_coding	SLC39A2	ENSMUSG00000072572.10	0	17	67	38	48	36	20	30.1533	-1.1407	0.440776	-2.58794	0.00965518	NA
Nf1	ENSMUSG00000020716.17	chr11	79230519	79472438	+	protein_coding	NF1	ENSMUSG00000020716.17	4666	3228	2385	3397	3455	2705	3099	3328.09	0.34401	0.132991	2.58672	0.00968935	0.0941073
Rps6kb2	ENSMUSG00000024830.18	chr19	4203990	4213353	-	protein_coding	RPS6KB2	ENSMUSG00000024830.18	25	73	207	125	115	153	105	109.048	-0.621831	0.240408	-2.58656	0.00969396	0.0941073
Ankrd31	ENSMUSG00000109561.2	chr13	96884780	97046547	+	protein_coding	ANKRD31	ENSMUSG00000109561.2	0	0	21	5	15	3	12	7.44887	-2.29272	0.886487	-2.5863	0.00970137	NA
Cast	ENSMUSG00000021585.11	chr13	74840487	74956929	-	protein_coding	CAST	ENSMUSG00000021585.11	223	316	188	207	217	193	265	230.616	0.355142	0.13733	2.58605	0.00970819	0.0941133
Hnrnpul1	ENSMUSG00000040725.14	chr7	25420590	25454182	-	protein_coding	HNRNPUL1	ENSMUSG00000040725.14	2147	1814	1646	1830	2010	2224	1935	1941.26	0.235159	0.0909372	2.58595	0.00971109	0.0941133
Cmip	ENSMUSG00000034390.17	chr8	117983803	118186169	+	protein_coding	CMIP	ENSMUSG00000034390.17	5668	4674	3801	4327	5480	4875	4434	4766.1	0.264635	0.102395	2.58445	0.00975335	0.0942666
Adcy2	ENSMUSG00000021536.8	chr13	68768162	69147660	-	protein_coding	ADCY2	ENSMUSG00000021536.8	4857	4606	4343	4361	4556	4375	4507	4515.03	0.213241	0.0825093	2.58444	0.00975367	0.0942666
Il1r1	ENSMUSG00000026072.13	chr1	40264240	40356417	+	protein_coding	IL1R1	ENSMUSG00000026072.13	277	183	119	188	139	136	199	181.988	0.484557	0.187494	2.58438	0.00975533	0.0942666
Tcea2	ENSMUSG00000059540.16	chr2	181322103	181329864	+	protein_coding	TCEA2	ENSMUSG00000059540.16	94	181	303	242	336	265	219	224.738	-0.381482	0.147635	-2.58394	0.00976774	0.0942666
Slc30a7	ENSMUSG00000054414.5	chr3	115732622	115801055	-	protein_coding	SLC30A7	ENSMUSG00000054414.5	571	439	344	459	397	412	557	458.772	0.34657	0.134125	2.58393	0.00976826	0.0942666
Aatk	ENSMUSG00000025375.16	chr11	119898139	119937993	-	protein_coding	AATK	ENSMUSG00000025375.16	5432	5209	4810	5254	5281	6232	4970	5288.59	0.199832	0.0773796	2.58249	0.00980889	0.0944596
Stum	ENSMUSG00000053963.8	chr1	180259952	180311069	-	protein_coding	STUM	ENSMUSG00000053963.8	6572	7923	6851	6045	7684	6794	7231	6979.13	0.199498	0.0772569	2.58227	0.00981529	0.0944596
Emc10	ENSMUSG00000008140.19	chr7	44139361	44145953	-	protein_coding	EMC10	ENSMUSG00000008140.19	1383	2704	4158	3206	4139	3764	3255	3110.84	-0.288727	0.111814	-2.58221	0.009817	0.0944596
Tgif2	ENSMUSG00000062175.14	chr2	156681927	156697490	+	protein_coding	TGIF2	ENSMUSG00000062175.14	0	0	4	20	13	4	7	6.33483	-2.37796	0.920997	-2.58194	0.00982467	NA
Slc2a12	ENSMUSG00000037490.6	chr10	22520910	22580184	+	protein_coding	SLC2A12	ENSMUSG00000037490.6	156	84	59	61	88	74	111	93.2928	0.582447	0.22561	2.58165	0.00983289	0.0944596
BC034090	ENSMUSG00000033722.10	chr1	155088217	155120190	-	protein_coding	BC034090	ENSMUSG00000033722.10	167	116	97	107	85	148	119	121.674	0.460133	0.178255	2.58132	0.00984224	0.0944596
Vwa8	ENSMUSG00000058997.9	chr14	79086492	79439750	+	protein_coding	VWA8	ENSMUSG00000058997.9	1007	943	841	786	1000	935	1084	942.08	0.252767	0.0979309	2.58108	0.00984924	0.0944596
Plekho1	ENSMUSG00000015745.10	chr3	95895741	95903313	-	protein_coding	PLEKHO1	ENSMUSG00000015745.10	165	188	354	335	438	418	312	303.555	-0.346702	0.134364	-2.58032	0.00987093	0.0944596
Parp9	ENSMUSG00000022906.16	chr16	35758840	35792975	+	protein_coding	PARP9	ENSMUSG00000022906.16	128	128	86	99	88	117	119	110.248	0.416846	0.161574	2.5799	0.00988296	0.0944596
Fmnl2	ENSMUSG00000036053.18	chr2	52747872	53023816	+	protein_coding	FMNL2	ENSMUSG00000036053.18	1551	1406	1191	1333	1518	1420	1565	1426.19	0.240577	0.0932527	2.57984	0.00988472	0.0944596
Ankrd9	ENSMUSG00000037904.15	chr12	110941787	110945474	-	protein_coding	ANKRD9	ENSMUSG00000037904.15	40	68	131	123	202	175	91	112.387	-0.549249	0.212925	-2.57954	0.00989311	0.0944596
Samd4	ENSMUSG00000021838.18	chr14	47120311	47343272	+	protein_coding	SAMD4	ENSMUSG00000021838.18	806	981	690	717	900	712	878	811.653	0.266273	0.103226	2.57952	0.00989372	0.0944596
Myo10	ENSMUSG00000022272.18	chr15	25622611	25813759	+	protein_coding	MYO10	ENSMUSG00000022272.18	1144	1280	997	1258	1142	1325	1392	1213.21	0.222715	0.08634	2.57951	0.00989402	0.0944596
Ifit2	ENSMUSG00000045932.13	chr19	34528094	34553819	+	protein_coding	IFIT2	ENSMUSG00000045932.13	306	317	178	308	236	325	275	278.766	0.356679	0.138278	2.57944	0.009896	0.0944596
Son	ENSMUSG00000022961.19	chr16	91444394	91476109	+	protein_coding	SON	ENSMUSG00000022961.19	8153	6425	5379	6867	6738	6330	6311	6642.08	0.269386	0.104499	2.57788	0.00994089	0.0947848
Serinc5	ENSMUSG00000021703.10	chr13	92747599	92848455	+	protein_coding	SERINC5	ENSMUSG00000021703.10	1998	1591	1296	1784	1621	1730	1864	1704.34	0.275308	0.106808	2.57759	0.00994911	0.0947848
Meltf	ENSMUSG00000022780.6	chr16	31697628	31717838	+	protein_coding	MELTF	ENSMUSG00000022780.6	0	0	14	17	9	5	13	7.74411	-2.12509	0.824509	-2.5774	0.00995455	NA
Dffa	ENSMUSG00000028974.14	chr4	149188603	149205104	+	protein_coding	DFFA	ENSMUSG00000028974.14	367	395	680	662	705	521	606	547.09	-0.249711	0.0968916	-2.57723	0.00995971	0.0947848
Camk2a	ENSMUSG00000024617.17	chr18	61058690	61121224	+	protein_coding	CAMK2A	ENSMUSG00000024617.17	60366	68936	60914	58538	73690	72392	71165	65998.6	0.174039	0.0675373	2.57692	0.00996837	0.0947848
Sh3pxd2a	ENSMUSG00000053617.13	chr19	47248613	47452840	-	protein_coding	SH3PXD2A	ENSMUSG00000053617.13	1458	1480	1121	1386	1361	1350	1151	1331.44	0.251719	0.0976894	2.57672	0.00997421	0.0947848
Timm8b	ENSMUSG00000039016.6	chr9	50515210	50516620	+	protein_coding	TIMM8B	ENSMUSG00000039016.6	52	236	475	327	359	308	341	285.421	-0.555914	0.215761	-2.57652	0.00997997	0.0947848
Kif21b	ENSMUSG00000041642.19	chr1	136059127	136105736	+	protein_coding	KIF21B	ENSMUSG00000041642.19	2103	1643	1645	1409	1946	2016	2016	1827.57	0.26871	0.104326	2.57568	0.0100042	0.0949361
Bcdin3d	ENSMUSG00000037525.6	chr15	99367960	99372611	-	protein_coding	BCDIN3D	ENSMUSG00000037525.6	87	76	51	33	61	88	86	69.661	0.573233	0.222647	2.57463	0.0100347	NA
Lama3	ENSMUSG00000024421.17	chr18	12466876	12716070	+	protein_coding	LAMA3	ENSMUSG00000024421.17	165	125	80	65	136	132	143	122.529	0.50594	0.196548	2.57413	0.0100494	0.0952063
Emc2	ENSMUSG00000022337.8	chr15	43340625	43391159	+	protein_coding	EMC2	ENSMUSG00000022337.8	357	546	944	714	919	806	804	702.127	-0.287151	0.111563	-2.57389	0.0100561	0.0952063
Slc25a4	ENSMUSG00000031633.5	chr8	46659834	46664321	-	protein_coding	SLC25A4	ENSMUSG00000031633.5	1827	2854	5039	4312	3696	4725	3272	3550.41	-0.27916	0.108461	-2.57384	0.0100578	0.0952063
Ppp1r8	ENSMUSG00000028882.14	chr4	132554240	132570480	-	protein_coding	PPP1R8	ENSMUSG00000028882.14	149	286	456	420	409	341	354	332.818	-0.331514	0.128886	-2.57214	0.0101071	0.0952559
Dgat2	ENSMUSG00000030747.6	chr7	98802865	98831926	-	protein_coding	DGAT2	ENSMUSG00000030747.6	380	796	1426	1170	912	1015	771	891.239	-0.350725	0.136364	-2.57198	0.0101119	0.0952559
Myo7a	ENSMUSG00000030761.17	chr7	97700267	97768731	-	protein_coding	MYO7A	ENSMUSG00000030761.17	396	351	261	272	387	407	429	357.816	0.331058	0.128725	2.57182	0.0101165	0.0952559
Mrpl4	ENSMUSG00000003299.11	chr9	20914034	20920135	+	protein_coding	MRPL4	ENSMUSG00000003299.11	111	238	479	386	357	466	338	324.553	-0.427508	0.166234	-2.57173	0.0101193	0.0952559
Dapk3	ENSMUSG00000034974.14	chr10	81018839	81029031	+	protein_coding	DAPK3	ENSMUSG00000034974.14	247	447	603	787	765	816	481	567.674	-0.352532	0.137086	-2.5716	0.0101229	0.0952559
Zwint	ENSMUSG00000019923.15	chr10	72490677	72510796	+	protein_coding	ZWINT	ENSMUSG00000019923.15	5060	9631	14783	10914	13938	11960	10125	10540	-0.26869	0.104486	-2.57153	0.010125	0.0952559
Xrn1	ENSMUSG00000032410.14	chr9	95836813	95939856	+	protein_coding	XRN1	ENSMUSG00000032410.14	1336	1031	824	1047	1039	920	993	1037.84	0.308668	0.120035	2.57148	0.0101264	0.0952559
Vdac3	ENSMUSG00000008892.13	chr8	23067091	23083829	-	protein_coding	VDAC3	ENSMUSG00000008892.13	870	1243	2073	1602	1776	1589	1352	1456.93	-0.23369	0.0908818	-2.57136	0.0101299	0.0952559
Ell	ENSMUSG00000070002.8	chr8	70992107	71045508	+	protein_coding	ELL	ENSMUSG00000070002.8	127	190	308	305	338	308	261	252.823	-0.322293	0.125362	-2.57091	0.0101432	0.0953027
Vwa5a	ENSMUSG00000023186.15	chr9	38629564	38654633	+	protein_coding	VWA5A	ENSMUSG00000023186.15	490	394	318	347	435	472	537	428.598	0.327052	0.127258	2.56999	0.0101702	0.0953993
Ncs1	ENSMUSG00000062661.7	chr2	31135835	31186001	+	protein_coding	NCS1	ENSMUSG00000062661.7	8335	8897	7834	8647	9108	9731	8310	8635.18	0.174462	0.0678995	2.56941	0.0101871	0.095479
Tomm40	ENSMUSG00000002984.18	chr7	19435238	19449363	-	protein_coding	TOMM40	ENSMUSG00000002984.18	169	316	635	432	567	652	408	434.34	-0.399629	0.155624	-2.56791	0.0102313	0.0958144
Speg	ENSMUSG00000026207.17	chr1	75351941	75408964	+	protein_coding	SPEG	ENSMUSG00000026207.17	2131	2395	1923	1976	2502	2652	2060	2218.07	0.210844	0.0821479	2.56664	0.0102691	0.0958654
Map1lc3a	ENSMUSG00000027602.10	chr2	155118217	155119993	+	protein_coding	MAP1LC3A	ENSMUSG00000027602.10	424	1031	2013	1140	1747	1789	1380	1300.38	-0.408327	0.159094	-2.56658	0.0102707	0.0958654
Sipa1l1	ENSMUSG00000042700.17	chr12	82216094	82498560	+	protein_coding	SIPA1L1	ENSMUSG00000042700.17	10313	10452	8341	8595	12116	11071	10398	10136.1	0.223166	0.0869522	2.56654	0.0102719	0.0958654
Terf2	ENSMUSG00000031921.18	chr8	107796032	107823179	-	protein_coding	TERF2	ENSMUSG00000031921.18	268	416	553	692	622	543	455	490.47	-0.273678	0.106643	-2.56631	0.0102788	0.0958654
Hspd1	ENSMUSG00000025980.15	chr1	55116994	55127402	-	protein_coding	HSPD1	ENSMUSG00000025980.15	858	1380	2318	1750	2034	2076	1592	1657.21	-0.264447	0.103104	-2.56485	0.0103222	0.0961494
Stard9	ENSMUSG00000033705.18	chr2	120459602	120562376	+	protein_coding	STARD9	ENSMUSG00000033705.18	614	260	189	286	397	381	441	375.327	0.499414	0.194725	2.56471	0.0103261	0.0961494
Gm16867	ENSMUSG00000093954.9	chr14	69600953	69740811	-	protein_coding	GM16867	ENSMUSG00000093954.9	0	0	7	18	29	12	27	12.3213	-1.92273	0.7499	-2.56398	0.0103479	NA
Igdcc4	ENSMUSG00000032816.16	chr9	65008768	65045222	+	protein_coding	IGDCC4	ENSMUSG00000032816.16	1318	1577	1151	1233	1621	1704	1746	1466.15	0.23901	0.0932295	2.56367	0.0103572	0.096335
Kif13b	ENSMUSG00000060012.10	chr14	64884714	65047066	+	protein_coding	KIF13B	ENSMUSG00000060012.10	1071	698	559	810	774	958	1131	862.783	0.356577	0.139099	2.56348	0.010363	0.096335
Camsap1	ENSMUSG00000026933.18	chr2	25816850	25873294	-	protein_coding	CAMSAP1	ENSMUSG00000026933.18	2473	2405	2131	2140	2540	2349	2234	2321.44	0.216327	0.0844246	2.56237	0.0103959	0.0965328
Phkg2	ENSMUSG00000030815.12	chr7	127172512	127182479	+	protein_coding	PHKG2	ENSMUSG00000030815.12	164	258	456	474	366	435	372	347.703	-0.338798	0.132238	-2.56204	0.0104059	0.0965328
Arnt2	ENSMUSG00000015709.10	chr7	83895486	84059384	-	protein_coding	ARNT2	ENSMUSG00000015709.10	6661	6370	5979	5983	7122	7295	7015	6597.62	0.193133	0.0753902	2.56178	0.0104138	0.0965328
Penk	ENSMUSG00000045573.10	chr4	4133531	4138819	-	protein_coding	PENK	ENSMUSG00000045573.10	94	220	482	350	332	471	274	302.895	-0.471971	0.184266	-2.56136	0.0104265	0.0965328
Prdx1	ENSMUSG00000028691.13	chr4	116542741	116558019	+	protein_coding	PRDX1	ENSMUSG00000028691.13	967	1881	3017	2645	2384	2125	2540	2149.15	-0.297965	0.116345	-2.56104	0.0104358	0.0965328
Loxl3	ENSMUSG00000000693.11	chr6	83011154	83029543	+	protein_coding	LOXL3	ENSMUSG00000000693.11	60	122	30	47	70	106	73	72.4222	0.61997	0.242077	2.56104	0.0104359	NA
D6Wsu163e	ENSMUSG00000030347.7	chr6	126916925	126952930	+	protein_coding	D6WSU163E	ENSMUSG00000030347.7	304	453	659	673	656	554	518	528.871	-0.245915	0.0960237	-2.56098	0.0104377	0.0965328
Ift46	ENSMUSG00000002031.14	chr9	44679205	44704744	+	protein_coding	IFT46	ENSMUSG00000002031.14	204	344	586	515	497	535	384	422.086	-0.314665	0.122878	-2.56079	0.0104435	0.0965328
Rnf220	ENSMUSG00000028677.20	chr4	117128660	117354249	-	protein_coding	RNF220	ENSMUSG00000028677.20	936	1241	2176	1736	2203	2355	1644	1693.94	-0.269209	0.105176	-2.5596	0.0104792	0.0967841
Cartpt	ENSMUSG00000021647.8	chr13	100034997	100037599	-	protein_coding	CARTPT	ENSMUSG00000021647.8	0	1	9	30	14	19	12	11.2521	-1.71858	0.671491	-2.55935	0.010487	NA
Galnt7	ENSMUSG00000031608.14	chr8	57976862	58106066	-	protein_coding	GALNT7	ENSMUSG00000031608.14	176	200	428	421	309	305	355	303.9	-0.342119	0.133677	-2.55929	0.0104886	0.0967923
Map2	ENSMUSG00000015222.19	chr1	66214432	66481742	+	protein_coding	MAP2	ENSMUSG00000015222.19	42122	31741	25049	34019	36304	31710	35531	34001.5	0.282146	0.110274	2.55858	0.01051	0.0968354
Srebf2	ENSMUSG00000022463.9	chr15	82031382	82089580	+	protein_coding	SREBF2	ENSMUSG00000022463.9	4914	4812	4662	3769	5301	5893	5013	4881.65	0.222304	0.0868868	2.55855	0.010511	0.0968354
Arhgap29	ENSMUSG00000039831.17	chr3	121746190	121810402	+	protein_coding	ARHGAP29	ENSMUSG00000039831.17	613	782	592	597	684	630	741	660.273	0.241616	0.0944441	2.55829	0.0105188	0.0968354
H2-DMb2	ENSMUSG00000037548.16	chr17	34362281	34370529	+	protein_coding	H2-DMB2	ENSMUSG00000037548.16	13	11	0	3	0	9	15	7.68685	1.97123	0.770806	2.55737	0.0105467	NA
Tstd3	ENSMUSG00000028251.6	chr4	21757382	21767212	-	protein_coding	TSTD3	ENSMUSG00000028251.6	83	104	232	193	199	188	190	163.693	-0.386988	0.151358	-2.55678	0.0105646	0.0970835
Tra2a	ENSMUSG00000029817.12	chr6	49220858	49240967	-	protein_coding	TRA2A	ENSMUSG00000029817.12	493	574	952	873	892	811	719	738.639	-0.214835	0.0840349	-2.5565	0.0105731	0.0970835
Unc5c	ENSMUSG00000059921.16	chr3	141170977	141540685	+	protein_coding	UNC5C	ENSMUSG00000059921.16	960	625	553	626	603	500	651	658.435	0.373342	0.146083	2.55569	0.0105979	0.0970835
Cdh6	ENSMUSG00000039385.6	chr15	13028787	13173761	-	protein_coding	CDH6	ENSMUSG00000039385.6	748	688	524	688	592	578	716	651.641	0.293859	0.114988	2.55556	0.0106016	0.0970835
Plag1	ENSMUSG00000003282.10	chr4	3900996	3938423	-	protein_coding	PLAG1	ENSMUSG00000003282.10	85	53	27	28	52	59	51	52.1393	0.666332	0.260738	2.55556	0.0106017	NA
Cox5b	ENSMUSG00000061518.12	chr1	36730530	36732762	+	protein_coding	COX5B	ENSMUSG00000061518.12	67	217	550	231	526	558	365	339.306	-0.603074	0.235993	-2.55547	0.0106044	0.0970835
Ndn	ENSMUSG00000033585.6	chr7	61996317	62000010	+	protein_coding	NDN	ENSMUSG00000033585.6	723	1351	2169	1667	2122	2136	1537	1608.39	-0.300307	0.117524	-2.55528	0.0106101	0.0970835
Kdr	ENSMUSG00000062960.11	chr5	76093487	76139118	-	protein_coding	KDR	ENSMUSG00000062960.11	447	688	415	254	516	348	425	444.639	0.403115	0.157768	2.55511	0.0106154	0.0970835
Sec24d	ENSMUSG00000039234.12	chr3	123061104	123159290	+	protein_coding	SEC24D	ENSMUSG00000039234.12	363	360	343	276	276	350	317	327.726	0.302689	0.118479	2.55479	0.0106253	0.0970835
Ubr2	ENSMUSG00000023977.16	chr17	47239221	47321482	-	protein_coding	UBR2	ENSMUSG00000023977.16	1751	1364	1104	1304	1634	1525	1805	1502.3	0.291145	0.113966	2.55467	0.0106288	0.0970835
Ensa	ENSMUSG00000038619.13	chr3	95532304	95539413	+	protein_coding	ENSA	ENSMUSG00000038619.13	2074	2648	4122	3550	3799	3488	3165	3177.52	-0.182949	0.0716155	-2.5546	0.0106309	0.0970835
Hipk2	ENSMUSG00000061436.16	chr6	38671325	38853099	-	protein_coding	HIPK2	ENSMUSG00000061436.16	4144	1719	703	1324	2013	2122	3089	2243.61	0.782423	0.306313	2.55432	0.0106394	0.0970835
Nat8f2	ENSMUSG00000033634.8	chr6	85842404	85846140	-	protein_coding	NAT8F2	ENSMUSG00000033634.8	0	0	8	25	9	1	13	7.48444	-2.4015	0.940365	-2.55379	0.0106556	NA
E4f1	ENSMUSG00000024137.10	chr17	24662752	24689287	-	protein_coding	E4F1	ENSMUSG00000024137.10	85	81	213	193	209	184	221	163.089	-0.436235	0.170897	-2.55262	0.0106918	0.0974292
Akap9	ENSMUSG00000040407.19	chr5	3978054	4131310	+	protein_coding	AKAP9	ENSMUSG00000040407.19	2460	1548	1052	1625	1928	1595	1572	1708.18	0.367044	0.143844	2.55168	0.0107206	0.0974292
Eif1b	ENSMUSG00000006941.6	chr9	120321298	120324396	+	protein_coding	EIF1B	ENSMUSG00000006941.6	133	423	917	477	809	849	663	579.61	-0.512369	0.2008	-2.55163	0.010722	0.0974292
Rnf157	ENSMUSG00000052949.15	chr11	116227179	116303858	-	protein_coding	RNF157	ENSMUSG00000052949.15	6354	6651	5862	5810	7390	7160	6915	6548.21	0.189166	0.0741376	2.55155	0.0107244	0.0974292
Nat8l	ENSMUSG00000048142.10	chr5	34153328	34163260	+	protein_coding	NAT8L	ENSMUSG00000048142.10	7371	7478	7198	7084	7979	8623	7690	7579.13	0.172739	0.067702	2.55146	0.0107273	0.0974292
Taok1	ENSMUSG00000017291.14	chr11	77419988	77498641	-	protein_coding	TAOK1	ENSMUSG00000017291.14	5606	4075	3018	4356	4325	3538	3928	4173.25	0.321166	0.125898	2.551	0.0107415	0.0974292
Ufc1	ENSMUSG00000062963.11	chr1	171116136	171122597	-	protein_coding	UFC1	ENSMUSG00000062963.11	351	499	723	802	734	729	590	612.665	-0.245368	0.0961975	-2.55066	0.0107518	0.0974292
Rtl8b	ENSMUSG00000067924.5	chrX	52671144	52672375	-	protein_coding	RTL8B	ENSMUSG00000067924.5	336	652	1284	779	1214	1202	1046	891.006	-0.383592	0.150393	-2.5506	0.0107539	0.0974292
Lmbrd2	ENSMUSG00000039704.9	chr15	9140637	9202569	+	protein_coding	LMBRD2	ENSMUSG00000039704.9	5344	4774	3574	4337	4597	3323	4332	4367.09	0.296495	0.116253	2.55044	0.0107587	0.0974292
Rbp1	ENSMUSG00000046402.11	chr9	98305014	98328628	+	protein_coding	RBP1	ENSMUSG00000046402.11	13	56	154	88	198	178	168	114.752	-0.778708	0.305367	-2.55008	0.0107699	0.0974292
Xkr4	ENSMUSG00000051951.6	chr1	3276124	3741721	-	protein_coding	XKR4	ENSMUSG00000051951.6	2469	1104	415	822	1085	761	975	1152.33	0.777639	0.30496	2.54997	0.0107731	0.0974292
Sec11c	ENSMUSG00000024516.14	chr18	65933586	65950755	+	protein_coding	SEC11C	ENSMUSG00000024516.14	272	372	644	568	531	498	420	458.075	-0.267683	0.104984	-2.54975	0.0107799	0.0974292
Clta	ENSMUSG00000028478.19	chr4	44004452	44032846	+	protein_coding	CLTA	ENSMUSG00000028478.19	760	1668	2733	1975	2623	2524	2149	1978.97	-0.334329	0.1312	-2.54823	0.0108271	0.0977781
Psmb5	ENSMUSG00000022193.8	chr14	54851576	54855479	-	protein_coding	PSMB5	ENSMUSG00000022193.8	160	332	629	495	411	458	352	390.13	-0.376317	0.147756	-2.54688	0.0108691	0.0979298
Hjurp	ENSMUSG00000044783.17	chr1	88190193	88205355	-	protein_coding	HJURP	ENSMUSG00000044783.17	609	640	529	546	643	749	605	613.922	0.23656	0.0928919	2.54661	0.0108774	0.0979298
Srm	ENSMUSG00000006442.11	chr4	148675960	148679450	+	protein_coding	SRM	ENSMUSG00000006442.11	245	485	806	612	790	770	552	584.249	-0.338108	0.132771	-2.54655	0.0108795	0.0979298
Arg2	ENSMUSG00000021125.7	chr12	79177551	79203075	+	protein_coding	ARG2	ENSMUSG00000021125.7	94	77	40	51	58	64	54	64.0456	0.558543	0.219346	2.5464	0.0108842	NA
Myh9	ENSMUSG00000022443.18	chr15	77644787	77726375	-	protein_coding	MYH9	ENSMUSG00000022443.18	1818	1792	1674	1529	1936	2105	1752	1791.65	0.211195	0.0829407	2.54634	0.0108859	0.0979298
Akap6	ENSMUSG00000061603.9	chr12	52746166	53202382	+	protein_coding	AKAP6	ENSMUSG00000061603.9	8824	6543	5427	6804	6941	5718	6473	6749.06	0.297911	0.117024	2.54573	0.010905	0.0979298
Nacc2	ENSMUSG00000026932.15	chr2	25945547	26013232	-	protein_coding	NACC2	ENSMUSG00000026932.15	3105	2493	1902	2826	2616	2751	2840	2656.16	0.274264	0.107752	2.54533	0.0109174	0.0979298
Glrx2	ENSMUSG00000018196.19	chr1	143592076	143625414	+	protein_coding	GLRX2	ENSMUSG00000018196.19	575	790	1231	1160	1083	979	963	941.929	-0.220189	0.0865209	-2.54492	0.0109302	0.0979298
Nckap1l	ENSMUSG00000022488.10	chr15	103362221	103407237	+	protein_coding	NCKAP1L	ENSMUSG00000022488.10	576	454	336	405	533	525	508	478.609	0.321699	0.126417	2.54474	0.010936	0.0979298
Sptbn1	ENSMUSG00000020315.19	chr11	30049395	30218175	-	protein_coding	SPTBN1	ENSMUSG00000020315.19	21014	18191	14590	17380	21355	18805	18724	18590.9	0.242823	0.0954236	2.54468	0.0109376	0.0979298
Lsamp	ENSMUSG00000061080.12	chr16	39804723	42002042	+	protein_coding	LSAMP	ENSMUSG00000061080.12	10850	8716	7104	8191	9006	7100	7313	8413.19	0.294268	0.115646	2.54457	0.0109413	0.0979298
Dnajc1	ENSMUSG00000026740.13	chr2	18200465	18397641	-	protein_coding	DNAJC1	ENSMUSG00000026740.13	507	594	259	480	530	505	456	476.718	0.353474	0.138931	2.54424	0.0109517	0.0979298
Zic1	ENSMUSG00000032368.15	chr9	91240111	91247863	-	protein_coding	ZIC1	ENSMUSG00000032368.15	681	713	438	656	597	617	494	602.082	0.308513	0.12126	2.54423	0.010952	0.0979298
Dpy19l4	ENSMUSG00000045205.17	chr4	11261315	11322137	-	protein_coding	DPY19L4	ENSMUSG00000045205.17	1325	1183	891	1203	1117	1014	1193	1138.62	0.279452	0.109843	2.54411	0.0109556	0.0979298
Exosc8	ENSMUSG00000027752.16	chr3	54636099	54642814	-	protein_coding	EXOSC8	ENSMUSG00000027752.16	37	91	159	204	139	167	120	124.943	-0.518698	0.203951	-2.54325	0.0109827	0.0980957
Fcer2a	ENSMUSG00000005540.11	chr8	3731737	3744175	-	protein_coding	FCER2A	ENSMUSG00000005540.11	29	7	3	0	5	29	8	12.2238	1.64009	0.64519	2.54203	0.011021	NA
Bod1	ENSMUSG00000044502.17	chr11	31615181	31621885	-	protein_coding	BOD1	ENSMUSG00000044502.17	493	677	932	1134	959	865	758	807.181	-0.234178	0.092135	-2.54169	0.0110318	0.0984041
Trim44	ENSMUSG00000027189.17	chr2	102130464	102238173	-	protein_coding	TRIM44	ENSMUSG00000027189.17	10111	10003	7336	9522	9539	7750	9037	9074.89	0.254492	0.100132	2.54158	0.0110354	0.0984041
Washc1	ENSMUSG00000024101.16	chr17	66418540	66427498	+	protein_coding	WASHC1	ENSMUSG00000024101.16	144	226	335	422	372	388	306	301.482	-0.333353	0.131173	-2.54133	0.0110432	0.0984041
Kcnk5	ENSMUSG00000023243.10	chr14	20190125	20231877	-	protein_coding	KCNK5	ENSMUSG00000023243.10	26	52	5	0	17	23	8	19.5169	1.36258	0.536211	2.54113	0.0110496	NA
Rab11fip5	ENSMUSG00000051343.12	chr6	85311944	85351616	-	protein_coding	RAB11FIP5	ENSMUSG00000051343.12	1416	1303	1240	1297	1327	1630	1372	1363.89	0.216037	0.0850412	2.54037	0.0110734	0.0985965
Abhd8	ENSMUSG00000007950.10	chr8	71909349	71916299	-	protein_coding	ABHD8	ENSMUSG00000007950.10	1718	2631	3854	3647	4216	4400	3265	3271.59	-0.24545	0.0966319	-2.54005	0.0110836	0.0986104
Cyc1	ENSMUSG00000022551.9	chr15	76227723	76230460	+	protein_coding	CYC1	ENSMUSG00000022551.9	494	1121	1734	1475	1660	1590	1535	1318.75	-0.333244	0.131294	-2.53815	0.0111439	0.0990492
Trip12	ENSMUSG00000026219.15	chr1	84698910	84818237	-	protein_coding	TRIP12	ENSMUSG00000026219.15	6003	5216	3704	5280	5142	4117	5127	4979.17	0.28919	0.113958	2.53768	0.0111589	0.0990492
Eif4e3	ENSMUSG00000093661.2	chr6	99602096	99643732	-	protein_coding	EIF4E3	ENSMUSG00000093661.2	134	121	259	256	266	223	209	203.176	-0.332918	0.131195	-2.53759	0.0111618	0.0990492
Arrb1	ENSMUSG00000018909.16	chr7	99184673	99255978	+	protein_coding	ARRB1	ENSMUSG00000018909.16	9567	6848	6648	7721	7424	7730	7913	7738.57	0.26389	0.104007	2.53722	0.0111735	0.0990492
Pou2f2	ENSMUSG00000008496.20	chr7	24786769	24879151	-	protein_coding	POU2F2	ENSMUSG00000008496.20	370	297	233	279	256	246	286	284.746	0.355122	0.139971	2.53712	0.0111769	0.0990492
Slc16a7	ENSMUSG00000020102.16	chr10	125055139	125225334	-	protein_coding	SLC16A7	ENSMUSG00000020102.16	2274	1799	1408	1708	1622	1259	1445	1671.67	0.33671	0.132739	2.53664	0.0111922	0.0990492
Amz2	ENSMUSG00000020610.18	chr11	109316772	109343639	+	protein_coding	AMZ2	ENSMUSG00000020610.18	383	545	770	920	755	671	638	649.342	-0.248296	0.097901	-2.53619	0.0112065	0.0990492
L2hgdh	ENSMUSG00000020988.10	chr12	69737207	69771647	-	protein_coding	L2HGDH	ENSMUSG00000020988.10	256	350	560	656	476	446	450	442.772	-0.288417	0.113726	-2.53607	0.0112104	0.0990492
Trir	ENSMUSG00000041203.10	chr8	85753452	85756915	+	protein_coding	TRIR	ENSMUSG00000041203.10	37	136	246	265	348	430	242	228.997	-0.633083	0.249644	-2.53594	0.0112147	0.0990492
Cox8a	ENSMUSG00000035885.6	chr19	7192518	7194981	-	protein_coding	COX8A	ENSMUSG00000035885.6	243	674	1207	953	909	1154	709	798.442	-0.416618	0.16431	-2.53556	0.0112268	0.0990492
Chmp2a	ENSMUSG00000033916.6	chr7	12765937	12768734	-	protein_coding	CHMP2A	ENSMUSG00000033916.6	188	481	808	597	759	745	545	563.45	-0.390408	0.153983	-2.5354	0.0112321	0.0990492
Plekhg3	ENSMUSG00000052609.10	chr12	76577665	76627262	+	protein_coding	PLEKHG3	ENSMUSG00000052609.10	328	245	211	229	226	399	402	291.813	0.400252	0.157887	2.53505	0.011243	0.0990492
Mfsd10	ENSMUSG00000001082.13	chr5	34790986	34794556	-	protein_coding	MFSD10	ENSMUSG00000001082.13	26	46	113	165	102	187	87	98.0408	-0.665928	0.262697	-2.53496	0.0112459	0.0990492
Rprm	ENSMUSG00000075334.3	chr2	53974105	53975564	-	protein_coding	RPRM	ENSMUSG00000075334.3	349	351	782	666	786	852	370	571.386	-0.365899	0.144386	-2.53418	0.0112712	0.0991923
Dmd	ENSMUSG00000045103.20	chrX	81992476	84249747	+	protein_coding	DMD	ENSMUSG00000045103.20	2473	2061	1673	2018	2013	1638	2008	2001.44	0.28864	0.113911	2.53392	0.0112796	0.0991923
BC024978	ENSMUSG00000078786.10	chr7	26895206	26909611	+	protein_coding	BC024978	ENSMUSG00000078786.10	402	296	256	264	281	271	269	295.509	0.358381	0.141485	2.533	0.011309	0.0993746
Psmb6	ENSMUSG00000018286.7	chr11	70416193	70418684	+	protein_coding	PSMB6	ENSMUSG00000018286.7	206	342	746	420	583	560	516	463.572	-0.366977	0.144914	-2.53238	0.0113291	0.0994745
Deptor	ENSMUSG00000022419.17	chr15	54975713	55122667	+	protein_coding	DEPTOR	ENSMUSG00000022419.17	1235	1019	583	979	942	651	982	927.691	0.377644	0.149173	2.53158	0.0113549	0.0995694
Resp18	ENSMUSG00000033061.16	chr1	75248843	75255059	-	protein_coding	RESP18	ENSMUSG00000033061.16	82	132	351	201	272	338	225	218.316	-0.474711	0.187536	-2.5313	0.011364	0.0995694
Ewsr1	ENSMUSG00000009079.17	chr11	5019689	5049266	-	protein_coding	EWSR1	ENSMUSG00000009079.17	636	1086	1659	1473	1467	1446	1316	1255.27	-0.252065	0.0995915	-2.53099	0.0113741	0.0995694
Paics	ENSMUSG00000029247.18	chr5	77099154	77115356	+	protein_coding	PAICS	ENSMUSG00000029247.18	798	1117	1734	1541	1736	1570	1611	1399.72	-0.225775	0.0892051	-2.53096	0.0113749	0.0995694
Gpx1	ENSMUSG00000063856.9	chr9	108216102	108217542	+	protein_coding	GPX1	ENSMUSG00000063856.9	320	733	943	1028	1153	972	899	829.683	-0.327971	0.129597	-2.5307	0.0113836	0.0995694
Timm10	ENSMUSG00000027076.11	chr2	84657341	84660557	+	protein_coding	TIMM10	ENSMUSG00000027076.11	11	22	46	79	61	44	59	43.6633	-0.73793	0.291607	-2.53056	0.011388	NA
Naaladl2	ENSMUSG00000102758.4	chr3	23852266	25198425	-	protein_coding	NAALADL2	ENSMUSG00000102758.4	243	129	83	126	119	89	149	138.948	0.556228	0.219827	2.5303	0.0113965	0.099606
Rpl26	ENSMUSG00000060938.15	chr11	68792409	68797815	+	protein_coding	RPL26	ENSMUSG00000060938.15	1202	2162	3368	3108	3503	3691	3435	2811.88	-0.304253	0.120286	-2.52941	0.0114256	0.0996765
Cacna1c	ENSMUSG00000051331.17	chr6	118564201	119173851	-	protein_coding	CACNA1C	ENSMUSG00000051331.17	1958	1693	989	1483	1797	1426	1215	1523.44	0.338568	0.133854	2.52938	0.0114265	0.0996765
Aig1	ENSMUSG00000019806.14	chr10	13522798	13744724	-	protein_coding	AIG1	ENSMUSG00000019806.14	353	484	883	730	670	681	631	614.153	-0.265094	0.104824	-2.52895	0.0114404	0.0996832
Ruvbl1	ENSMUSG00000030079.16	chr6	88442391	88474554	+	protein_coding	RUVBL1	ENSMUSG00000030079.16	84	176	367	257	320	380	217	245.324	-0.453691	0.179462	-2.52806	0.0114694	0.0998181
Borcs8	ENSMUSG00000002345.19	chr8	70592149	70599969	+	protein_coding	BORCS8	ENSMUSG00000002345.19	53	78	161	149	199	191	154	134.253	-0.471174	0.186387	-2.52794	0.0114733	0.0998181
Prdx5	ENSMUSG00000024953.18	chr19	6884065	6887474	-	protein_coding	PRDX5	ENSMUSG00000024953.18	237	607	1319	593	1188	1186	762	801.127	-0.469499	0.185759	-2.52747	0.0114889	0.0998773
Coro1a	ENSMUSG00000030707.16	chr7	126298945	126306959	-	protein_coding	CORO1A	ENSMUSG00000030707.16	592	1107	1842	1442	1408	1368	1254	1244.78	-0.285146	0.112859	-2.52656	0.0115185	0.100056
Lurap1	ENSMUSG00000028701.5	chr4	115989603	116008535	-	protein_coding	LURAP1	ENSMUSG00000028701.5	727	607	512	643	566	618	689	626.047	0.282678	0.111898	2.5262	0.0115303	0.100056
Myo1d	ENSMUSG00000035441.15	chr11	80372952	80670851	-	protein_coding	MYO1D	ENSMUSG00000035441.15	442	344	288	350	312	535	543	402.112	0.366687	0.145163	2.52604	0.0115358	0.100056
Ccdc50	ENSMUSG00000038127.16	chr16	27207619	27270968	+	protein_coding	CCDC50	ENSMUSG00000038127.16	2105	1784	1422	1771	1831	1537	1871	1770.83	0.274584	0.108725	2.52549	0.0115538	0.100058
Gtf3a	ENSMUSG00000016503.19	chr5	146885467	146892424	+	protein_coding	GTF3A	ENSMUSG00000016503.19	21	55	94	121	96	66	49	68.392	-0.595471	0.235795	-2.52538	0.0115575	NA
Cmas	ENSMUSG00000030282.15	chr6	142702412	142721440	+	protein_coding	CMAS	ENSMUSG00000030282.15	447	897	1481	1112	1196	1079	1008	995.657	-0.301533	0.119404	-2.52533	0.0115591	0.100058
Fxyd6	ENSMUSG00000066705.8	chr9	45281483	45307457	+	protein_coding	FXYD6	ENSMUSG00000066705.8	952	1937	2616	2553	2823	2435	1558	2046.91	-0.296543	0.117475	-2.5243	0.0115929	0.100246
Vopp1	ENSMUSG00000037788.15	chr6	57704792	57802144	-	protein_coding	VOPP1	ENSMUSG00000037788.15	821	1153	1647	1499	1870	1595	1238	1360.07	-0.21677	0.0858967	-2.52362	0.0116154	0.100365
Lgi4	ENSMUSG00000036560.15	chr7	30758767	30770360	+	protein_coding	LGI4	ENSMUSG00000036560.15	326	314	207	271	313	393	308	304.036	0.322692	0.127946	2.5221	0.0116657	0.100721
Atp5b	ENSMUSG00000025393.13	chr10	127919142	127926260	+	protein_coding	ATP5B	ENSMUSG00000025393.13	6297	9496	14060	12779	12929	13409	11441	11138.6	-0.205773	0.0815962	-2.52184	0.0116743	0.100721
Fras1	ENSMUSG00000034687.9	chr5	96521814	96932587	+	protein_coding	FRAS1	ENSMUSG00000034687.9	900	604	433	479	789	642	561	637.9	0.379139	0.150372	2.52133	0.0116912	0.100763
C1qb	ENSMUSG00000036905.9	chr4	136607440	136613498	-	protein_coding	C1QB	ENSMUSG00000036905.9	268	614	847	1139	813	929	846	748.156	-0.369866	0.146713	-2.52102	0.0117014	0.100763
Acot7	ENSMUSG00000028937.15	chr4	152262591	152356312	+	protein_coding	ACOT7	ENSMUSG00000028937.15	715	1738	2762	1942	2968	2688	2153	2046.23	-0.360526	0.143035	-2.52054	0.0117176	0.100763
Lin28b	ENSMUSG00000063804.9	chr10	45252716	45362491	-	protein_coding	LIN28B	ENSMUSG00000063804.9	40	56	155	112	100	61	61	80.538	-0.546844	0.216962	-2.52045	0.0117203	NA
Akap12	ENSMUSG00000038587.11	chr10	4216380	4309470	+	protein_coding	AKAP12	ENSMUSG00000038587.11	419	549	352	322	532	593	553	470.592	0.31723	0.125866	2.52037	0.0117232	0.100763
Pitpnc1	ENSMUSG00000040430.19	chr11	107098718	107361525	-	protein_coding	PITPNC1	ENSMUSG00000040430.19	1656	1765	1425	1554	1686	1488	1991	1650.14	0.237968	0.0944183	2.52036	0.0117235	0.100763
Siglec1	ENSMUSG00000027322.12	chr2	130911140	130928685	-	protein_coding	SIGLEC1	ENSMUSG00000027322.12	69	30	13	14	31	24	41	33.4303	0.877101	0.348063	2.51995	0.0117372	NA
Mrps10	ENSMUSG00000034729.17	chr17	47679812	47692342	+	protein_coding	MRPS10	ENSMUSG00000034729.17	74	171	367	211	301	288	232	224.447	-0.455522	0.180778	-2.51979	0.0117425	0.100851
Sfrp5	ENSMUSG00000018822.8	chr19	42186410	42190691	-	protein_coding	SFRP5	ENSMUSG00000018822.8	16	13	0	0	4	4	15	7.99485	1.92226	0.763183	2.51874	0.0117775	NA
Med13l	ENSMUSG00000018076.13	chr5	118698744	118903503	+	protein_coding	MED13L	ENSMUSG00000018076.13	2386	2175	1578	1846	2580	2201	2114	2126.4	0.266261	0.105752	2.51779	0.0118095	0.10135
Fam118a	ENSMUSG00000022434.9	chr15	84913149	84947031	+	protein_coding	FAM118A	ENSMUSG00000022434.9	114	241	359	431	321	328	234	278.488	-0.381054	0.151361	-2.51751	0.0118187	0.101352
Cox4i1	ENSMUSG00000031818.13	chr8	121394961	121400946	+	protein_coding	COX4I1	ENSMUSG00000031818.13	1173	2305	4207	2976	4292	4812	3802	3219.33	-0.370478	0.147205	-2.51675	0.0118441	0.101494
Aldh6a1	ENSMUSG00000021238.12	chr12	84477491	84497778	-	protein_coding	ALDH6A1	ENSMUSG00000021238.12	1682	2566	1893	2006	2069	2171	2340	2084.85	0.207359	0.0824198	2.51589	0.0118733	0.101665
Rps19bp1	ENSMUSG00000051518.9	chr15	80144816	80148516	-	protein_coding	RPS19BP1	ENSMUSG00000051518.9	27	81	120	182	132	116	107	104.149	-0.549908	0.218596	-2.51563	0.0118819	0.101665
Ywhah	ENSMUSG00000018965.12	chr5	33176160	33185310	+	protein_coding	YWHAH	ENSMUSG00000018965.12	5632	10797	16169	12785	14772	13698	11435	11769	-0.257483	0.102396	-2.51458	0.0119175	0.101887
D430041D05Rik	ENSMUSG00000068373.16	chr2	103973418	104241358	-	protein_coding	D430041D05RIK	ENSMUSG00000068373.16	5650	4863	4064	4166	5660	4598	4553	4809.06	0.258	0.102612	2.51434	0.0119257	0.101887
Podxl	ENSMUSG00000025608.10	chr6	31496423	31540916	-	protein_coding	PODXL	ENSMUSG00000025608.10	1329	1379	1083	1151	1464	1392	1157	1275.59	0.232211	0.0923742	2.51381	0.0119435	0.101963
Ildr2	ENSMUSG00000040612.14	chr1	166081708	166144392	+	protein_coding	ILDR2	ENSMUSG00000040612.14	3310	2974	2452	3035	3083	3073	2698	2948.84	0.234535	0.0933227	2.51316	0.0119655	0.102074
Insr	ENSMUSG00000005534.11	chr8	3172061	3329617	-	protein_coding	INSR	ENSMUSG00000005534.11	1503	1367	1135	1343	1462	1377	1455	1377.35	0.235187	0.0936247	2.51202	0.0120043	0.102329
1700028P14Rik	ENSMUSG00000033053.5	chr19	23536117	23630176	-	protein_coding	1700028P14RIK	ENSMUSG00000033053.5	40	11	8	0	7	14	33	17.3097	1.42713	0.568188	2.51171	0.0120146	NA
Dusp28	ENSMUSG00000047067.8	chr1	92834703	92836157	+	protein_coding	DUSP28	ENSMUSG00000047067.8	57	178	259	303	380	377	254	244.675	-0.516493	0.205741	-2.5104	0.0120593	0.10272
Phc3	ENSMUSG00000037652.16	chr3	30953520	31023564	-	protein_coding	PHC3	ENSMUSG00000037652.16	2550	1661	1179	1857	1898	1510	2050	1841.66	0.355054	0.141507	2.5091	0.0121039	0.102964
Prmt6	ENSMUSG00000049300.12	chr3	110153425	110158314	-	protein_coding	PRMT6	ENSMUSG00000049300.12	66	71	187	176	120	122	123	119.422	-0.443993	0.176971	-2.50885	0.0121126	0.102964
Rab22a	ENSMUSG00000027519.11	chr2	173501553	173549136	+	protein_coding	RAB22A	ENSMUSG00000027519.11	1467	1413	1235	1299	1496	1381	1507	1397.48	0.220104	0.0877355	2.50872	0.012117	0.102964
Tmem208	ENSMUSG00000014856.13	chr8	106052986	106061851	+	protein_coding	TMEM208	ENSMUSG00000014856.13	78	62	163	195	151	166	123	129.129	-0.441652	0.176062	-2.5085	0.0121244	0.102964
Dapk1	ENSMUSG00000021559.15	chr13	60749761	60911005	+	protein_coding	DAPK1	ENSMUSG00000021559.15	1809	1826	1669	1701	1905	1954	1765	1795.78	0.191854	0.0764896	2.50824	0.0121335	0.102964
Emc4	ENSMUSG00000027131.4	chr2	112193356	112198372	-	protein_coding	EMC4	ENSMUSG00000027131.4	340	541	726	802	779	665	590	614.86	-0.244636	0.0975427	-2.50799	0.0121422	0.102964
Cux1	ENSMUSG00000029705.18	chr5	136276989	136596344	-	protein_coding	CUX1	ENSMUSG00000029705.18	900	1302	1003	1008	1101	1263	1259	1108.04	0.211236	0.0842389	2.50759	0.0121559	0.102971
Tnrc6b	ENSMUSG00000047888.11	chr15	80595514	80825286	+	protein_coding	TNRC6B	ENSMUSG00000047888.11	2850	2263	1663	2271	2337	1826	2112	2212.54	0.307355	0.122591	2.50715	0.0121708	0.102971
Cmtm4	ENSMUSG00000096188.2	chr8	105074823	105122439	-	protein_coding	CMTM4	ENSMUSG00000096188.2	6250	6142	5156	5835	6120	5459	5447	5775.21	0.219367	0.0875204	2.50647	0.0121945	0.102971
Cend1	ENSMUSG00000060240.13	chr7	141006359	141009404	-	protein_coding	CEND1	ENSMUSG00000060240.13	559	1211	2096	1477	1723	1740	1582	1427.07	-0.330713	0.131946	-2.50643	0.0121956	0.102971
Psmd14	ENSMUSG00000026914.16	chr2	61542038	61630720	+	protein_coding	PSMD14	ENSMUSG00000026914.16	470	890	1249	1244	1163	888	942	947.054	-0.275416	0.109884	-2.50643	0.0121957	0.102971
Rps6ka3	ENSMUSG00000031309.16	chrX	157993303	158151240	+	protein_coding	RPS6KA3	ENSMUSG00000031309.16	1638	1737	1172	1519	1664	1284	1598	1519.87	0.267707	0.10681	2.50639	0.0121971	0.102971
Orc1	ENSMUSG00000028587.19	chr4	108436620	108472030	+	protein_coding	ORC1	ENSMUSG00000028587.19	3	1	17	24	17	12	6	10.7105	-1.3896	0.554891	-2.50427	0.0122705	NA
Ndufab1	ENSMUSG00000030869.12	chr7	121684626	121701109	-	protein_coding	NDUFAB1	ENSMUSG00000030869.12	107	191	267	294	411	314	279	254.872	-0.377643	0.150836	-2.50367	0.0122913	0.103474
Pcdh7	ENSMUSG00000029108.15	chr5	57875309	58290572	+	protein_coding	PCDH7	ENSMUSG00000029108.15	5195	4359	4031	4489	4065	3795	4641	4395.78	0.258838	0.103395	2.5034	0.0123006	0.103474
Fgf1	ENSMUSG00000036585.17	chr18	38971726	39062525	-	protein_coding	FGF1	ENSMUSG00000036585.17	1144	1219	1087	1155	1143	1281	1416	1200.16	0.208835	0.0834256	2.50325	0.0123059	0.103474
Vangl2	ENSMUSG00000026556.16	chr1	171828527	171856011	-	protein_coding	VANGL2	ENSMUSG00000026556.16	232	264	202	187	236	287	270	238.82	0.304447	0.121626	2.50313	0.0123099	0.103474
Arhgef26	ENSMUSG00000036885.15	chr3	62245765	62369642	+	protein_coding	ARHGEF26	ENSMUSG00000036885.15	781	822	712	806	729	846	870	792.39	0.219535	0.0877044	2.50312	0.0123105	0.103474
Prdm11	ENSMUSG00000075028.13	chr2	92802363	92876512	-	protein_coding	PRDM11	ENSMUSG00000075028.13	196	152	69	127	150	147	138	142.025	0.473325	0.189096	2.5031	0.0123111	0.103474
Chst11	ENSMUSG00000034612.8	chr10	82821332	83031734	+	protein_coding	CHST11	ENSMUSG00000034612.8	1775	1882	1377	1794	1633	1476	1585	1649.96	0.250816	0.10023	2.5024	0.0123356	0.103539
Atp6v0d1	ENSMUSG00000013160.8	chr8	106251097	106292679	-	protein_coding	ATP6V0D1	ENSMUSG00000013160.8	1832	2895	4183	3726	3936	3716	3276	3264.96	-0.208507	0.0833243	-2.50235	0.012337	0.103539
Cd33	ENSMUSG00000004609.12	chr7	43173640	43193852	-	protein_coding	CD33	ENSMUSG00000004609.12	436	385	242	357	379	333	397	363.945	0.336844	0.13473	2.50015	0.0124141	0.104102
Sncb	ENSMUSG00000034891.14	chr13	54906673	54914408	-	protein_coding	SNCB	ENSMUSG00000034891.14	792	2596	4586	2879	3930	4016	3109	2987.04	-0.419559	0.167856	-2.49952	0.0124361	0.104102
Ss18l2	ENSMUSG00000032526.12	chr9	121539395	121542454	+	protein_coding	SS18L2	ENSMUSG00000032526.12	113	165	291	252	289	225	245	218.009	-0.326597	0.130667	-2.49945	0.0124386	0.104102
Raph1	ENSMUSG00000026014.16	chr1	60521451	60606263	-	protein_coding	RAPH1	ENSMUSG00000026014.16	2682	2112	1555	1930	2230	1614	1736	2005.8	0.323434	0.129405	2.49939	0.0124408	0.104102
Hmgn3	ENSMUSG00000066456.15	chr9	82992001	83028738	-	protein_coding	HMGN3	ENSMUSG00000066456.15	184	317	498	399	551	439	379	380.808	-0.307772	0.12318	-2.49855	0.0124703	0.10424
Mpdu1	ENSMUSG00000018761.15	chr11	69547523	69553468	-	protein_coding	MPDU1	ENSMUSG00000018761.15	113	301	441	568	429	495	438	380.388	-0.428722	0.171599	-2.4984	0.0124756	0.10424
Rpl12	ENSMUSG00000038900.18	chr2	32851571	32855357	+	protein_coding	RPL12	ENSMUSG00000038900.18	740	1654	2409	2161	2373	2273	2117	1885.92	-0.308889	0.123655	-2.49798	0.0124902	0.104286
Srl	ENSMUSG00000022519.15	chr16	4298080	4359680	-	protein_coding	SRL	ENSMUSG00000022519.15	177	163	114	120	150	160	140	147.328	0.374527	0.14999	2.49701	0.0125244	0.104495
Katnal2	ENSMUSG00000025420.14	chr18	77064844	77135004	-	protein_coding	KATNAL2	ENSMUSG00000025420.14	16	58	83	140	109	93	59	75.5137	-0.63911	0.255991	-2.49661	0.0125386	NA
Map6d1	ENSMUSG00000041205.9	chr16	20052053	20060108	-	protein_coding	MAP6D1	ENSMUSG00000041205.9	447	566	755	1033	907	829	738	730.731	-0.242625	0.0971965	-2.49624	0.0125519	0.104559
Cox6a1	ENSMUSG00000041697.9	chr5	115483701	115487040	-	protein_coding	COX6A1	ENSMUSG00000041697.9	523	1446	2552	1802	2086	2310	1950	1731.66	-0.390732	0.15654	-2.49606	0.0125582	0.104559
Uqcc2	ENSMUSG00000024208.17	chr17	27341637	27352890	-	protein_coding	UQCC2	ENSMUSG00000024208.17	58	114	231	179	230	233	197	169.381	-0.45518	0.182379	-2.49579	0.0125677	0.104559
Shank2	ENSMUSG00000037541.23	chr7	143555665	143978231	+	protein_coding	SHANK2	ENSMUSG00000037541.23	4648	5072	3873	3794	5653	4589	4923	4633.43	0.232715	0.093244	2.49576	0.0125687	0.104559
Prdx4	ENSMUSG00000025289.16	chrX	154106914	154123750	-	protein_coding	PRDX4	ENSMUSG00000025289.16	112	126	306	230	229	243	214	201.418	-0.363614	0.145772	-2.49439	0.0126173	0.104855
Esyt2	ENSMUSG00000021171.9	chr12	116244816	116354670	+	protein_coding	ESYT2	ENSMUSG00000021171.9	2205	1695	1209	1655	1735	1296	1440	1627.88	0.332177	0.133178	2.49424	0.0126228	0.104855
Tmem38b	ENSMUSG00000028420.14	chr4	53826045	53862019	+	protein_coding	TMEM38B	ENSMUSG00000028420.14	71	140	272	230	204	170	213	178.803	-0.41518	0.166548	-2.49285	0.0126724	0.105188
Lmna	ENSMUSG00000028063.16	chr3	88387454	88417263	-	protein_coding	LMNA	ENSMUSG00000028063.16	426	492	786	767	782	695	580	629.303	-0.216559	0.0868839	-2.49251	0.0126844	0.105188
Bsg	ENSMUSG00000023175.16	chr10	79540325	79547803	+	protein_coding	BSG	ENSMUSG00000023175.16	1913	3268	5062	4172	5001	5260	4033	3953.53	-0.262553	0.105344	-2.49234	0.0126905	0.105188
Dock6	ENSMUSG00000032198.10	chr9	21711156	21763931	-	protein_coding	DOCK6	ENSMUSG00000032198.10	354	454	307	251	437	474	399	379.991	0.317722	0.127513	2.49169	0.0127138	0.105291
Reep2	ENSMUSG00000038555.8	chr18	34973642	34980516	+	protein_coding	REEP2	ENSMUSG00000038555.8	481	846	1376	1217	1120	1246	792	975.709	-0.294261	0.118112	-2.49137	0.012725	0.105291
Calr	ENSMUSG00000003814.9	chr8	85568479	85573563	-	protein_coding	CALR	ENSMUSG00000003814.9	1892	2773	3963	3691	3961	3913	3238	3246.37	-0.197748	0.079378	-2.49122	0.0127306	0.105291
Vdac2	ENSMUSG00000021771.15	chr14	21875306	21895947	+	protein_coding	VDAC2	ENSMUSG00000021771.15	1408	2031	2916	2641	2814	2498	2270	2302.53	-0.189086	0.0759119	-2.49086	0.0127434	0.10532
Adam12	ENSMUSG00000054555.12	chr7	133484928	133833875	-	protein_coding	ADAM12	ENSMUSG00000054555.12	69	91	9	45	52	59	95	60.9928	0.784548	0.314974	2.49084	0.0127442	NA
Zfp108	ENSMUSG00000030486.10	chr7	23954219	23961870	+	protein_coding	ZFP108	ENSMUSG00000030486.10	7	24	67	89	38	63	50	45.6888	-0.815531	0.327462	-2.49046	0.0127578	NA
Ptgs1	ENSMUSG00000047250.14	chr2	36120438	36142284	+	protein_coding	PTGS1	ENSMUSG00000047250.14	548	395	292	441	399	469	410	425.596	0.338607	0.136004	2.48968	0.012786	0.105595
1110008P14Rik	ENSMUSG00000039195.5	chr2	32267109	32271950	-	protein_coding	1110008P14RIK	ENSMUSG00000039195.5	212	445	962	528	784	914	602	606.835	-0.418692	0.168211	-2.48909	0.012807	0.105692
Abca8b	ENSMUSG00000020620.15	chr11	109823016	109886671	-	protein_coding	ABCA8B	ENSMUSG00000020620.15	483	427	284	428	404	396	457	413.623	0.317697	0.127694	2.48796	0.0128479	0.105953
Dclre1c	ENSMUSG00000026648.19	chr2	3425168	3465167	+	protein_coding	DCLRE1C	ENSMUSG00000026648.19	166	177	103	116	159	149	137	144.74	0.386446	0.155373	2.48721	0.0128751	0.106074
Hprt	ENSMUSG00000025630.9	chrX	52077014	52110536	+	protein_coding	HPRT	ENSMUSG00000025630.9	974	1902	2879	2355	2456	1919	1978	2000.38	-0.272064	0.109393	-2.48704	0.0128812	0.106074
Ube2s	ENSMUSG00000060860.9	chr7	4797545	4815589	-	protein_coding	UBE2S	ENSMUSG00000060860.9	194	361	510	634	472	367	321	394.794	-0.343587	0.138178	-2.48655	0.0128987	0.10612
Dusp5	ENSMUSG00000034765.7	chr19	53517540	53530862	+	protein_coding	DUSP5	ENSMUSG00000034765.7	26	99	202	253	129	228	151	147.414	-0.629703	0.253262	-2.48637	0.0129053	0.10612
A430005L14Rik	ENSMUSG00000047613.11	chr4	154041694	154046382	+	protein_coding	A430005L14RIK	ENSMUSG00000047613.11	91	145	251	264	209	185	149	178.511	-0.369202	0.148525	-2.48579	0.0129266	0.106218
Nfasc	ENSMUSG00000026442.15	chr1	132492428	132669535	-	protein_coding	NFASC	ENSMUSG00000026442.15	4809	3513	3299	3664	4304	4292	4382	4047.28	0.257273	0.103508	2.48553	0.012936	0.106219
Atp5e	ENSMUSG00000016252.8	chr2	174302865	174305898	-	protein_coding	ATP5E	ENSMUSG00000016252.8	88	347	586	469	601	600	476	429.756	-0.496448	0.199816	-2.48452	0.0129725	0.106382
Rere	ENSMUSG00000039852.18	chr4	150366103	150706423	+	protein_coding	RERE	ENSMUSG00000039852.18	2766	2689	2396	2382	3068	3066	2754	2717.5	0.204536	0.082326	2.48447	0.0129745	0.106382
Lpl	ENSMUSG00000015568.17	chr8	69333143	69360100	+	protein_coding	LPL	ENSMUSG00000015568.17	961	578	436	554	584	474	378	582.246	0.43233	0.17412	2.48295	0.0130299	0.106699
Fsd1l	ENSMUSG00000054752.17	chr4	53631471	53707009	+	protein_coding	FSD1L	ENSMUSG00000054752.17	1305	1173	911	1080	991	829	901	1039.18	0.309867	0.1248	2.4829	0.0130319	0.106699
Cntnap2	ENSMUSG00000039419.18	chr6	45036291	47281147	+	protein_coding	CNTNAP2	ENSMUSG00000039419.18	2120	2165	1700	2094	2032	1831	1976	1989.76	0.230378	0.0928169	2.48207	0.0130621	0.106826
Gm17018	ENSMUSG00000041035.10	chr19	45549054	45568202	+	protein_coding	GM17018	ENSMUSG00000041035.10	175	312	523	496	487	573	420	409.643	-0.339285	0.136701	-2.48196	0.0130663	0.106826
Ftl1	ENSMUSG00000050708.17	chr7	45107368	45109308	-	protein_coding	FTL1	ENSMUSG00000050708.17	541	1091	1502	1836	1538	1877	1313	1330.17	-0.323336	0.130293	-2.48161	0.0130792	0.106856
Rhno1	ENSMUSG00000048668.17	chr6	128333963	128339874	-	protein_coding	RHNO1	ENSMUSG00000048668.17	43	67	135	130	120	106	97	95.8248	-0.439987	0.17741	-2.48006	0.0131362	0.107167
Gpr165	ENSMUSG00000031210.11	chrX	95757047	95762994	+	protein_coding	GPR165	ENSMUSG00000031210.11	251	183	56	197	130	150	189	169.265	0.559809	0.225777	2.47948	0.0131573	0.107263
Rpl19	ENSMUSG00000017404.13	chr11	97917536	97921318	+	protein_coding	RPL19	ENSMUSG00000017404.13	784	1496	2750	1812	2440	2576	2254	1936.12	-0.333473	0.134529	-2.47882	0.0131816	0.107384
Abca8a	ENSMUSG00000041828.16	chr11	109916460	109986804	-	protein_coding	ABCA8A	ENSMUSG00000041828.16	447	234	237	266	259	314	386	311.109	0.408527	0.164834	2.47842	0.0131966	0.10743
3110009E18Rik	ENSMUSG00000026388.16	chr1	120048917	120115919	+	protein_coding	3110009E18RIK	ENSMUSG00000026388.16	10	20	2	2	3	10	4	7.61431	1.4966	0.603888	2.47827	0.0132022	NA
Phykpl	ENSMUSG00000020359.14	chr11	51475584	51495316	+	protein_coding	PHYKPL	ENSMUSG00000020359.14	203	160	119	115	140	152	104	144.27	0.432728	0.174619	2.47813	0.0132075	0.107442
Sbf2	ENSMUSG00000038371.16	chr7	109907220	110214129	-	protein_coding	SBF2	ENSMUSG00000038371.16	1221	1222	854	1143	1326	1314	1338	1198.1	0.248657	0.100403	2.47658	0.0132648	0.107653
Mettl3	ENSMUSG00000022160.19	chr14	52532298	52542585	-	protein_coding	METTL3	ENSMUSG00000022160.19	69	81	177	125	289	186	172	149.804	-0.488467	0.197244	-2.47647	0.013269	0.107653
Myc	ENSMUSG00000022346.18	chr15	61857240	61862223	+	protein_coding	MYC	ENSMUSG00000022346.18	32	48	113	112	80	69	57	70.1711	-0.526696	0.212685	-2.47641	0.013271	NA
Kcnj10	ENSMUSG00000044708.6	chr1	172168777	172201652	+	protein_coding	KCNJ10	ENSMUSG00000044708.6	5679	5681	4299	5475	5708	5715	7760	5742.85	0.254744	0.102868	2.47641	0.013271	0.107653
Heyl	ENSMUSG00000032744.5	chr4	123127349	123143668	+	protein_coding	HEYL	ENSMUSG00000032744.5	214	145	143	85	113	123	109	136.774	0.491105	0.198314	2.47641	0.0132713	0.107653
Foxo3	ENSMUSG00000048756.12	chr10	42057837	42152751	-	protein_coding	FOXO3	ENSMUSG00000048756.12	2727	2460	2449	2587	2411	2813	2716	2589.15	0.205365	0.0829638	2.47535	0.0133105	0.107877
Pcdhga11	ENSMUSG00000102742.2	chr18	37888784	37974926	+	protein_coding	PCDHGA11	ENSMUSG00000102742.2	312	344	265	307	270	373	410	324.887	0.295394	0.119344	2.47516	0.0133178	0.107877
Draxin	ENSMUSG00000029005.5	chr4	148182894	148215155	-	protein_coding	DRAXIN	ENSMUSG00000029005.5	22	13	6	0	1	22	5	10.4391	1.65563	0.668916	2.47509	0.0133201	NA
Dnajb11	ENSMUSG00000004460.18	chr16	22676595	22698384	+	protein_coding	DNAJB11	ENSMUSG00000004460.18	331	377	760	643	616	707	597	557.591	-0.276971	0.111922	-2.47468	0.0133357	0.107946
Tmem14a	ENSMUSG00000025933.16	chr1	21288799	21300391	+	protein_coding	TMEM14A	ENSMUSG00000025933.16	160	287	447	440	420	424	366	350.202	-0.311239	0.12583	-2.47349	0.0133801	0.108206
Rtn1	ENSMUSG00000021087.19	chr12	72258526	72455828	-	protein_coding	RTN1	ENSMUSG00000021087.19	8536	14480	21301	17608	19183	17568	14965	15737	-0.220593	0.0891895	-2.47331	0.0133868	0.108206
Cp	ENSMUSG00000003617.17	chr3	20011218	20063309	+	protein_coding	CP	ENSMUSG00000003617.17	466	829	522	488	554	504	728	582.31	0.309997	0.125374	2.47258	0.0134142	0.10835
Btf3	ENSMUSG00000021660.15	chr13	98446404	98453514	-	protein_coding	BTF3	ENSMUSG00000021660.15	654	639	1191	1087	1109	1109	881	926.87	-0.225249	0.0911216	-2.47196	0.0134374	0.10846
Macroh2a1	ENSMUSG00000015937.16	chr13	56221432	56284174	-	protein_coding	MACROH2A1	ENSMUSG00000015937.16	360	546	880	834	744	808	696	673.093	-0.257453	0.104161	-2.47168	0.0134478	0.108468
Syngap1	ENSMUSG00000067629.14	chr17	27160227	27191408	+	protein_coding	SYNGAP1	ENSMUSG00000067629.14	3741	3603	3572	2581	3690	3992	2972	3446.42	0.247782	0.100275	2.47103	0.0134724	0.108533
Psme2	ENSMUSG00000079197.11	chr14	55824898	55828570	-	protein_coding	PSME2	ENSMUSG00000079197.11	8	41	122	54	108	93	77	67.6792	-0.770465	0.311805	-2.47098	0.0134742	NA
Mesd	ENSMUSG00000038503.16	chr7	83533674	83550740	+	protein_coding	MESD	ENSMUSG00000038503.16	362	577	750	909	809	669	642	653.351	-0.249609	0.101017	-2.47096	0.013475	0.108533
Lnpep	ENSMUSG00000023845.8	chr17	17741672	17845312	-	protein_coding	LNPEP	ENSMUSG00000023845.8	5736	4277	3406	4446	4296	3336	3972	4268.06	0.313173	0.126779	2.47023	0.0135026	0.108679
Mmp16	ENSMUSG00000028226.16	chr4	17852893	18119145	+	protein_coding	MMP16	ENSMUSG00000028226.16	1025	439	401	481	611	422	604	586.634	0.458999	0.185933	2.46863	0.0135632	0.109089
Gprc5b	ENSMUSG00000008734.10	chr7	118571270	118594434	-	protein_coding	GPRC5B	ENSMUSG00000008734.10	3041	3421	2672	3461	3109	3909	4052	3354.66	0.215872	0.0874753	2.46781	0.0135944	0.109264
Rnf7	ENSMUSG00000051234.7	chr9	96352990	96360728	-	protein_coding	RNF7	ENSMUSG00000051234.7	259	447	647	682	793	800	635	584.8	-0.315001	0.127661	-2.46748	0.0136066	0.109284
Trip11	ENSMUSG00000021188.15	chr12	101800302	101879526	-	protein_coding	TRIP11	ENSMUSG00000021188.15	1369	1320	1044	1251	1272	1096	1235	1230.39	0.249334	0.101059	2.46721	0.0136172	0.109292
Plgrkt	ENSMUSG00000016495.13	chr19	29325999	29344790	-	protein_coding	PLGRKT	ENSMUSG00000016495.13	31	58	125	169	90	143	87	95.7178	-0.569309	0.230827	-2.46639	0.0136482	0.109464
Idh3g	ENSMUSG00000002010.18	chrX	72822569	72830503	-	protein_coding	IDH3G	ENSMUSG00000002010.18	723	1065	1802	1491	1539	1580	1558	1349.73	-0.247938	0.100574	-2.46522	0.0136928	0.109744
Nr4a1	ENSMUSG00000023034.8	chr15	101152150	101172676	+	protein_coding	NR4A1	ENSMUSG00000023034.8	492	1464	2380	2029	1660	1868	1450	1555.06	-0.379395	0.153939	-2.46458	0.0137174	0.109789
Bola2	ENSMUSG00000047721.9	chr7	126294573	126298970	+	protein_coding	BOLA2	ENSMUSG00000047721.9	52	75	170	124	158	131	135	115.921	-0.434351	0.176255	-2.46433	0.0137269	0.109789
Atp5l	ENSMUSG00000038717.10	chr9	44823855	44832040	-	protein_coding	ATP5L	ENSMUSG00000038717.10	227	528	828	708	682	602	601	574.755	-0.33414	0.135594	-2.46426	0.0137295	0.109789
Strip2	ENSMUSG00000039629.15	chr6	29917011	29959680	+	protein_coding	STRIP2	ENSMUSG00000039629.15	759	628	612	482	503	473	476	570.621	0.343047	0.139235	2.4638	0.0137472	0.109789
Tmem121	ENSMUSG00000049036.8	chr12	113149550	113153143	+	protein_coding	TMEM121	ENSMUSG00000049036.8	51	233	414	322	349	319	284	268.102	-0.520651	0.211338	-2.46359	0.0137552	0.109789
Gng4	ENSMUSG00000021303.15	chr13	13958644	14002481	+	protein_coding	GNG4	ENSMUSG00000021303.15	546	824	1069	1565	1104	870	886	951.713	-0.284919	0.115653	-2.46357	0.0137561	0.109789
Pycr2	ENSMUSG00000026520.9	chr1	180731858	180735653	+	protein_coding	PYCR2	ENSMUSG00000026520.9	70	147	249	252	269	299	217	204.942	-0.427971	0.173784	-2.46266	0.0137909	0.10999
B3gnt5	ENSMUSG00000022686.15	chr16	19578958	19591503	+	protein_coding	B3GNT5	ENSMUSG00000022686.15	69	38	26	32	19	38	44	39.5004	0.715071	0.290423	2.46217	0.0138098	NA
Dus1l	ENSMUSG00000025155.16	chr11	120680027	120687229	-	protein_coding	DUS1L	ENSMUSG00000025155.16	152	176	314	364	274	260	236	246.117	-0.311634	0.126608	-2.46142	0.013839	0.110296
Rsrc2	ENSMUSG00000029422.16	chr5	123866489	123887477	-	protein_coding	RSRC2	ENSMUSG00000029422.16	617	724	1261	1100	1080	1025	1021	949.261	-0.215497	0.0876115	-2.45969	0.0139056	0.110583
Psma6	ENSMUSG00000021024.15	chr12	55431007	55465239	+	protein_coding	PSMA6	ENSMUSG00000021024.15	689	911	1424	1383	1225	1060	971	1066.11	-0.221891	0.0902159	-2.45955	0.013911	0.110583
Ptms	ENSMUSG00000030122.13	chr6	124890644	124897066	-	protein_coding	PTMS	ENSMUSG00000030122.13	2600	5355	8523	5874	9484	8998	6409	6467.79	-0.326779	0.132861	-2.45955	0.0139111	0.110583
Rorb	ENSMUSG00000036192.16	chr19	18907969	19088560	-	protein_coding	RORB	ENSMUSG00000036192.16	836	1047	784	886	738	715	851	838.403	0.264383	0.107505	2.45925	0.0139228	0.110583
Celf2	ENSMUSG00000002107.19	chr2	6544505	7514374	-	protein_coding	CELF2	ENSMUSG00000002107.19	13745	10226	8468	10666	10834	8748	9508	10430.9	0.293525	0.119359	2.45917	0.0139257	0.110583
Smim11	ENSMUSG00000051989.12	chr16	92098174	92109929	+	protein_coding	SMIM11	ENSMUSG00000051989.12	16	16	62	51	54	44	47	39.5269	-0.677916	0.275676	-2.4591	0.0139284	NA
Rps10	ENSMUSG00000052146.17	chr17	27849392	27855643	-	protein_coding	RPS10	ENSMUSG00000052146.17	0	5	34	18	18	3	12	12.0646	-1.49732	0.608905	-2.45904	0.0139308	NA
1500011B03Rik	ENSMUSG00000072694.9	chr5	114946257	114961529	-	protein_coding	1500011B03RIK	ENSMUSG00000072694.9	231	551	997	624	875	878	599	650.265	-0.381363	0.155102	-2.45878	0.013941	0.110583
Zfp521	ENSMUSG00000024420.10	chr18	13820070	14105844	-	protein_coding	ZFP521	ENSMUSG00000024420.10	375	252	235	158	301	274	317	276.629	0.405956	0.165108	2.45873	0.0139429	0.110583
Atmin	ENSMUSG00000047388.11	chr8	117670132	117687184	+	protein_coding	ATMIN	ENSMUSG00000047388.11	2384	2283	1991	2267	2354	2220	2366	2263.14	0.208763	0.0849192	2.45837	0.0139568	0.110605
Cpne3	ENSMUSG00000028228.6	chr4	19519254	19570108	-	protein_coding	CPNE3	ENSMUSG00000028228.6	991	768	500	801	746	587	810	753.425	0.349829	0.142313	2.45816	0.0139651	0.110605
Stk25	ENSMUSG00000026277.15	chr1	93547473	93586381	-	protein_coding	STK25	ENSMUSG00000026277.15	1164	1960	3031	2427	2648	2543	2081	2192.92	-0.237458	0.0966122	-2.45784	0.0139774	0.110625
Ccdc141	ENSMUSG00000044033.17	chr2	76840246	77000980	-	protein_coding	CCDC141	ENSMUSG00000044033.17	677	614	430	677	537	722	801	636.956	0.306983	0.12498	2.45625	0.0140395	0.11104
Agk	ENSMUSG00000029916.12	chr6	40302106	40373696	+	protein_coding	AGK	ENSMUSG00000029916.12	193	224	440	306	462	341	306	314.057	-0.30442	0.123996	-2.45508	0.0140854	0.111325
Cdh19	ENSMUSG00000047216.9	chr1	110816056	110905314	-	protein_coding	CDH19	ENSMUSG00000047216.9	421	427	356	387	352	422	545	415.7	0.289147	0.117821	2.45412	0.0141231	0.111546
Psma1	ENSMUSG00000030751.19	chr7	113863841	113875353	-	protein_coding	PSMA1	ENSMUSG00000030751.19	606	893	1401	1138	1270	1039	972	1015.74	-0.225582	0.0919396	-2.45359	0.0141439	0.111633
Fbxl20	ENSMUSG00000020883.19	chr11	97973382	98041229	-	protein_coding	FBXL20	ENSMUSG00000020883.19	1035	1030	721	997	1055	1075	926	975.225	0.24816	0.101162	2.45309	0.0141634	0.11171
Akr1a1	ENSMUSG00000028692.15	chr4	116493707	116508877	-	protein_coding	AKR1A1	ENSMUSG00000028692.15	1009	2576	3982	3020	3442	3210	2801	2752.12	-0.326028	0.132974	-2.45182	0.0142135	0.112027
Chd3	ENSMUSG00000018474.19	chr11	69234099	69260232	-	protein_coding	CHD3	ENSMUSG00000018474.19	11960	9350	8467	9145	11219	12471	8877	10212.8	0.252343	0.102935	2.45148	0.0142272	0.112058
Manea	ENSMUSG00000040520.8	chr4	26324506	26346891	-	protein_coding	MANEA	ENSMUSG00000040520.8	1550	1350	1054	1374	1331	1153	1356	1317.22	0.269832	0.110104	2.45071	0.0142575	0.112163
Zfp408	ENSMUSG00000075040.10	chr2	91474014	91480136	-	protein_coding	ZFP408	ENSMUSG00000075040.10	147	157	110	89	141	169	137	135.918	0.388628	0.158587	2.45056	0.0142633	0.112163
Aff1	ENSMUSG00000029313.19	chr5	103840240	104003188	+	protein_coding	AFF1	ENSMUSG00000029313.19	571	462	355	525	420	618	631	512.377	0.321234	0.131099	2.45033	0.0142726	0.112163
Tmem131	ENSMUSG00000026116.12	chr1	36831272	36982747	-	protein_coding	TMEM131	ENSMUSG00000026116.12	1815	1701	1557	1419	1880	1663	1683	1673.12	0.227225	0.092742	2.45007	0.0142827	0.112163
Pcdh19	ENSMUSG00000051323.17	chrX	132483609	132589736	-	protein_coding	PCDH19	ENSMUSG00000051323.17	2534	1699	1356	1662	1967	1467	1521	1771.6	0.33807	0.137994	2.4499	0.0142897	0.112163
Zfp687	ENSMUSG00000019338.14	chr3	94913901	94922759	-	protein_coding	ZFP687	ENSMUSG00000019338.14	458	543	420	478	448	473	480	470.352	0.238725	0.097485	2.44884	0.0143319	0.112413
Parvb	ENSMUSG00000022438.7	chr15	84116244	84199889	+	protein_coding	PARVB	ENSMUSG00000022438.7	502	595	438	476	557	502	538	513.996	0.242344	0.0989725	2.4486	0.0143414	0.112413
Apbb1	ENSMUSG00000037032.17	chr7	105207690	105230860	-	protein_coding	APBB1	ENSMUSG00000037032.17	3043	4259	6678	5452	6189	6245	4935	5099.94	-0.202921	0.0828864	-2.44818	0.0143579	0.112465
Gjc3	ENSMUSG00000056966.8	chr5	137951723	137961360	-	protein_coding	GJC3	ENSMUSG00000056966.8	1227	986	644	1197	863	1077	1316	1050.18	0.33439	0.136611	2.44775	0.0143751	0.112513
Dbp	ENSMUSG00000059824.13	chr7	45354512	45359627	+	protein_coding	DBP	ENSMUSG00000059824.13	380	635	1017	937	1569	1638	959	970.473	-0.397542	0.162441	-2.44731	0.0143928	0.112513
Idh3b	ENSMUSG00000027406.14	chr2	130121229	130126467	-	protein_coding	IDH3B	ENSMUSG00000027406.14	693	1197	1694	1706	1592	1677	1266	1356.79	-0.246991	0.100931	-2.44713	0.0143999	0.112513
Wdr54	ENSMUSG00000030032.15	chr6	83126342	83133379	-	protein_coding	WDR54	ENSMUSG00000030032.15	62	146	234	204	245	198	163	171.312	-0.407413	0.166492	-2.44704	0.0144035	0.112513
Washc5	ENSMUSG00000022350.8	chr15	59203846	59246016	-	protein_coding	WASHC5	ENSMUSG00000022350.8	841	1058	945	806	884	922	1068	927.499	0.220687	0.0902027	2.44656	0.0144226	0.112585
Pgr	ENSMUSG00000031870.17	chr9	8899834	8968612	+	protein_coding	PGR	ENSMUSG00000031870.17	1236	867	631	971	857	724	893	896.458	0.346102	0.141531	2.44541	0.0144689	0.112869
Nlgn1	ENSMUSG00000063887.14	chr3	25480379	26386609	-	protein_coding	NLGN1	ENSMUSG00000063887.14	2588	2152	1765	1962	2095	1490	2103	2045.56	0.303271	0.124067	2.44441	0.0145089	0.113049
Alpk1	ENSMUSG00000028028.12	chr3	127463959	127574176	-	protein_coding	ALPK1	ENSMUSG00000028028.12	138	103	50	101	85	126	136	106.852	0.506292	0.207132	2.4443	0.0145133	0.113049
Scn2a	ENSMUSG00000075318.14	chr2	65451115	65597791	+	protein_coding	SCN2A	ENSMUSG00000075318.14	12947	9774	8373	9431	10694	8054	9113	9877.9	0.290615	0.118905	2.44409	0.0145217	0.113049
Dock10	ENSMUSG00000038608.16	chr1	80478790	80736244	-	protein_coding	DOCK10	ENSMUSG00000038608.16	1010	802	646	871	812	995	1263	915.342	0.310271	0.126993	2.44321	0.0145574	0.113209
Col4a6	ENSMUSG00000031273.17	chrX	139948399	140257072	-	protein_coding	COL4A6	ENSMUSG00000031273.17	97	44	31	30	27	27	24	42.6921	0.792198	0.324248	2.44318	0.0145584	NA
Aff4	ENSMUSG00000049470.14	chr11	53241660	53312657	+	protein_coding	AFF4	ENSMUSG00000049470.14	7724	5645	4294	6344	5972	5100	5509	5862.64	0.301551	0.123449	2.44271	0.0145773	0.113209
Zfp64	ENSMUSG00000027551.16	chr2	168735251	168797507	-	protein_coding	ZFP64	ENSMUSG00000027551.16	95	132	302	235	194	211	203	189.281	-0.377819	0.154684	-2.44252	0.0145852	0.113209
Lcorl	ENSMUSG00000015882.19	chr5	45854523	46014957	-	protein_coding	LCORL	ENSMUSG00000015882.19	791	729	591	646	738	617	694	689.485	0.266487	0.109107	2.44243	0.0145888	0.113209
Cdh15	ENSMUSG00000031962.7	chr8	123574705	123594136	+	protein_coding	CDH15	ENSMUSG00000031962.7	5	9	25	41	31	21	15	19.8129	-0.930782	0.381109	-2.4423	0.014594	NA
Rab3b	ENSMUSG00000003411.11	chr4	108736260	108800521	+	protein_coding	RAB3B	ENSMUSG00000003411.11	83	243	440	373	371	468	315	312.065	-0.457938	0.187508	-2.44223	0.0145969	0.113209
Cep350	ENSMUSG00000033671.19	chr1	155720710	155849001	-	protein_coding	CEP350	ENSMUSG00000033671.19	1949	1616	1034	1769	1559	1404	1488	1559.5	0.310865	0.127294	2.44211	0.0146019	0.113209
Ly6h	ENSMUSG00000022577.18	chr15	75423117	75439104	-	protein_coding	LY6H	ENSMUSG00000022577.18	615	1328	2326	1533	2473	2659	1685	1721.15	-0.375579	0.153842	-2.44133	0.0146333	0.113376
Il15	ENSMUSG00000031712.11	chr8	83058261	83129851	-	protein_coding	IL15	ENSMUSG00000031712.11	11	6	44	43	38	44	31	29.3598	-0.856253	0.350744	-2.44125	0.0146366	NA
Phf1	ENSMUSG00000024193.9	chr17	27152026	27156882	+	protein_coding	PHF1	ENSMUSG00000024193.9	60	40	191	129	166	239	104	126.177	-0.595173	0.243864	-2.44059	0.0146632	0.113521
Ptprs	ENSMUSG00000013236.18	chr17	56719426	56783483	-	protein_coding	PTPRS	ENSMUSG00000013236.18	7942	7227	6899	6728	8209	8162	7126	7447.73	0.200631	0.0822133	2.44038	0.014672	0.113521
Pomp	ENSMUSG00000029649.11	chr5	147797271	147813266	+	protein_coding	POMP	ENSMUSG00000029649.11	379	651	952	945	933	806	925	772.54	-0.267874	0.109783	-2.44002	0.0146863	0.113555
Cdk9	ENSMUSG00000009555.17	chr2	32595796	32603088	-	protein_coding	CDK9	ENSMUSG00000009555.17	355	700	1008	969	1157	1133	980	864.547	-0.312248	0.127984	-2.43975	0.0146975	0.113564
Pcdhac1	ENSMUSG00000103255.2	chr18	37223066	37320710	+	protein_coding	PCDHAC1	ENSMUSG00000103255.2	106	95	39	62	72	57	61	72.1252	0.557592	0.228565	2.43953	0.0147064	NA
Ssmem1	ENSMUSG00000029784.14	chr6	30509848	30520253	+	protein_coding	SSMEM1	ENSMUSG00000029784.14	0	0	5	28	9	12	14	9.04045	-1.98616	0.81444	-2.43868	0.0147409	NA
Ramp2	ENSMUSG00000001240.14	chr11	101136854	101150372	+	protein_coding	RAMP2	ENSMUSG00000001240.14	72	177	339	233	388	344	335	256.768	-0.477848	0.195955	-2.43857	0.0147457	0.113808
Ywhae	ENSMUSG00000020849.14	chr11	75623695	75656671	+	protein_coding	YWHAE	ENSMUSG00000020849.14	5338	10669	14334	13774	13342	11600	10957	11062.6	-0.245014	0.100478	-2.43848	0.014749	0.113808
Med21	ENSMUSG00000030291.13	chr6	146544045	146552230	+	protein_coding	MED21	ENSMUSG00000030291.13	51	114	229	176	159	123	136	135.745	-0.450666	0.184923	-2.43705	0.0148077	0.114184
Slc38a9	ENSMUSG00000047789.6	chr13	112797285	112875283	+	protein_coding	SLC38A9	ENSMUSG00000047789.6	581	391	393	356	406	426	361	421.739	0.337279	0.138453	2.43605	0.0148488	0.11441
Apold1	ENSMUSG00000090698.3	chr6	134958681	134963799	+	protein_coding	APOLD1	ENSMUSG00000090698.3	206	576	352	219	106	557	489	354.961	0.581221	0.238612	2.43584	0.0148571	0.11441
Entpd1	ENSMUSG00000048120.17	chr19	40600810	40730046	+	protein_coding	ENTPD1	ENSMUSG00000048120.17	633	501	437	419	591	537	563	528.096	0.29458	0.120966	2.43524	0.014882	0.114447
Csmd2	ENSMUSG00000028804.21	chr4	127881650	128461449	+	protein_coding	CSMD2	ENSMUSG00000028804.21	1526	747	669	847	1121	1225	967	1027.87	0.381073	0.156508	2.43484	0.0148983	0.114495
Adra1a	ENSMUSG00000045875.14	chr14	66872700	67008617	+	protein_coding	ADRA1A	ENSMUSG00000045875.14	337	231	136	190	285	236	247	240.77	0.421148	0.173026	2.43402	0.0149323	0.114515
Pdxk	ENSMUSG00000032788.16	chr10	78272578	78300809	-	protein_coding	PDXK	ENSMUSG00000032788.16	2073	1527	1360	1602	1653	1547	1449	1615.03	0.280189	0.115129	2.4337	0.0149452	0.114515
Fam160a2	ENSMUSG00000044465.20	chr7	105020418	105049261	-	protein_coding	FAM160A2	ENSMUSG00000044465.20	2286	2012	1555	2087	2104	1916	1958	1993.78	0.249444	0.10252	2.43312	0.0149693	0.114515
Fbxl17	ENSMUSG00000023965.14	chr17	63364447	63807012	-	protein_coding	FBXL17	ENSMUSG00000023965.14	1778	2031	1518	1669	2119	1773	1867	1814.59	0.215979	0.088767	2.4331	0.01497	0.114515
Rbm28	ENSMUSG00000029701.16	chr6	29123575	29165005	-	protein_coding	RBM28	ENSMUSG00000029701.16	310	421	622	617	655	499	424	492.306	-0.243043	0.0998907	-2.43309	0.0149704	0.114515
Itgb8	ENSMUSG00000025321.15	chr12	119121757	119202537	-	protein_coding	ITGB8	ENSMUSG00000025321.15	4931	3955	2945	4581	3406	3207	3950	3896.96	0.305439	0.125552	2.43276	0.014984	0.114515
Nat9	ENSMUSG00000015542.18	chr11	115073658	115078685	-	protein_coding	NAT9	ENSMUSG00000015542.18	47	93	149	149	200	152	143	127.378	-0.438969	0.180445	-2.43271	0.0149865	0.114515
Car11	ENSMUSG00000003273.15	chr7	45349267	45354106	+	protein_coding	CAR11	ENSMUSG00000003273.15	662	1017	1736	1289	2159	2139	1432	1428.48	-0.328269	0.13495	-2.43253	0.0149938	0.114515
Bmp3	ENSMUSG00000029335.6	chr5	99002274	99032255	+	protein_coding	BMP3	ENSMUSG00000029335.6	2127	1598	1340	1272	1751	1355	1120	1530.59	0.334946	0.137704	2.43237	0.0150005	0.114515
Yipf3	ENSMUSG00000071074.10	chr17	46559006	46563463	+	protein_coding	YIPF3	ENSMUSG00000071074.10	191	377	630	465	662	641	448	467.47	-0.348193	0.143151	-2.43234	0.0150015	0.114515
Xpnpep3	ENSMUSG00000022401.13	chr15	81284339	81341683	+	protein_coding	XPNPEP3	ENSMUSG00000022401.13	334	472	297	287	429	392	383	368.699	0.28938	0.118984	2.43209	0.0150122	0.114521
Heatr5b	ENSMUSG00000039414.11	chr17	79060327	79142793	-	protein_coding	HEATR5B	ENSMUSG00000039414.11	1555	1018	1014	856	1275	1100	1034	1134.53	0.320948	0.132029	2.43089	0.015062	0.114824
Parl	ENSMUSG00000033918.17	chr16	20098568	20121137	-	protein_coding	PARL	ENSMUSG00000033918.17	99	180	276	367	296	304	325	253.295	-0.391055	0.160924	-2.43006	0.0150962	0.115008
Magi3	ENSMUSG00000052539.16	chr3	103920575	104127690	-	protein_coding	MAGI3	ENSMUSG00000052539.16	1692	1855	1442	1634	1981	1793	1816	1735.43	0.204111	0.0840128	2.42952	0.0151187	0.115056
Comt	ENSMUSG00000000326.14	chr16	18225636	18245602	-	protein_coding	COMT	ENSMUSG00000000326.14	443	731	1022	1183	1022	1124	940	891.775	-0.263515	0.108468	-2.42942	0.0151228	0.115056
Slc38a11	ENSMUSG00000061171.16	chr2	65146774	65194378	-	protein_coding	SLC38A11	ENSMUSG00000061171.16	222	151	90	89	168	96	167	144.101	0.519417	0.213848	2.42891	0.0151443	0.115143
1700007K13Rik	ENSMUSG00000026831.17	chr2	28352013	28356344	-	protein_coding	1700007K13RIK	ENSMUSG00000026831.17	0	0	21	3	14	11	8	7.53069	-2.09946	0.864426	-2.42874	0.0151514	NA
Fam168a	ENSMUSG00000029461.18	chr7	100355842	100490863	+	protein_coding	FAM168A	ENSMUSG00000029461.18	6136	5604	5379	5568	6139	6059	5878	5807.51	0.192381	0.0792195	2.42845	0.0151634	0.115211
Ccdc13	ENSMUSG00000079235.11	chr9	121626693	121668527	-	protein_coding	CCDC13	ENSMUSG00000079235.11	90	73	54	47	57	76	86	69.9613	0.501835	0.206698	2.42786	0.0151882	NA
Aff2	ENSMUSG00000031189.13	chrX	68403900	68911643	+	protein_coding	AFF2	ENSMUSG00000031189.13	622	327	172	282	418	232	268	343.348	0.518892	0.213787	2.42714	0.0152183	0.115551
Unc5d	ENSMUSG00000063626.7	chr8	29136745	29709664	-	protein_coding	UNC5D	ENSMUSG00000063626.7	1037	983	812	924	857	757	881	898.63	0.26897	0.110832	2.42682	0.0152316	0.115571
Trmt112	ENSMUSG00000038812.17	chr19	6887066	6888417	+	protein_coding	TRMT112	ENSMUSG00000038812.17	19	74	227	91	134	166	96	109.098	-0.669345	0.275838	-2.42659	0.0152414	0.115571
Dusp14	ENSMUSG00000018648.16	chr11	83938867	83960087	-	protein_coding	DUSP14	ENSMUSG00000018648.16	194	623	937	798	852	794	551	649.087	-0.39654	0.16343	-2.42636	0.0152512	0.115571
Parp16	ENSMUSG00000032392.12	chr9	65102635	65146506	+	protein_coding	PARP16	ENSMUSG00000032392.12	8	23	41	71	55	44	38	37.8406	-0.737262	0.303917	-2.42586	0.0152721	NA
Rpp30	ENSMUSG00000024800.9	chr19	36061116	36082177	+	protein_coding	RPP30	ENSMUSG00000024800.9	52	87	184	158	136	144	127	121.932	-0.423426	0.174664	-2.42424	0.0153405	0.116064
Pno1	ENSMUSG00000020116.8	chr11	17153198	17161568	-	protein_coding	PNO1	ENSMUSG00000020116.8	133	220	318	344	391	280	338	278.835	-0.322504	0.133035	-2.42419	0.0153424	0.116064
Hspbp1	ENSMUSG00000063802.6	chr7	4663520	4688067	-	protein_coding	HSPBP1	ENSMUSG00000063802.6	280	682	910	962	942	896	737	742.368	-0.324974	0.13406	-2.42409	0.0153469	0.116064
Wdr13	ENSMUSG00000031166.14	chrX	7989540	7999131	-	protein_coding	WDR13	ENSMUSG00000031166.14	7076	7272	5481	7320	7714	7457	7381	7067.49	0.204824	0.0845182	2.42343	0.0153748	0.116173
Prkd2	ENSMUSG00000041187.17	chr7	16576827	16604389	+	protein_coding	PRKD2	ENSMUSG00000041187.17	172	107	72	80	127	198	130	127.558	0.505379	0.208553	2.42327	0.0153817	0.116173
Tmsb15b1	ENSMUSG00000089768.3	chrX	135874771	135877623	-	protein_coding	TMSB15B1	ENSMUSG00000089768.3	0	0	12	16	9	10	12	7.84802	-1.93195	0.797403	-2.4228	0.0154015	NA
Ppa1	ENSMUSG00000020089.9	chr10	61484331	61509947	+	protein_coding	PPA1	ENSMUSG00000020089.9	435	702	1212	908	1000	1055	800	843.643	-0.270019	0.111461	-2.42256	0.0154118	0.116323
Opcml	ENSMUSG00000062257.14	chr9	27702071	28836706	+	protein_coding	OPCML	ENSMUSG00000062257.14	9176	6835	6092	6704	6792	5121	6310	6814.71	0.305073	0.125973	2.42173	0.0154468	0.11651
Rhbdl3	ENSMUSG00000017692.9	chr11	80191738	80246781	+	protein_coding	RHBDL3	ENSMUSG00000017692.9	212	205	522	401	340	380	260	321.497	-0.339963	0.140415	-2.42113	0.0154724	0.116626
Zfp551	ENSMUSG00000034071.16	chr7	12149080	12156678	-	protein_coding	ZFP551	ENSMUSG00000034071.16	108	77	41	79	49	93	82	76.9693	0.545051	0.225152	2.42082	0.0154857	NA
Zmiz2	ENSMUSG00000041164.16	chr11	6339074	6356158	+	protein_coding	ZMIZ2	ENSMUSG00000041164.16	5894	5849	5341	5315	6715	6705	6296	5976.59	0.185593	0.0767172	2.41919	0.0155552	0.116992
Med1	ENSMUSG00000018160.16	chr11	98042980	98084119	-	protein_coding	MED1	ENSMUSG00000018160.16	1053	872	657	826	965	781	874	866.555	0.286834	0.11857	2.41911	0.0155585	0.116992
Cebpb	ENSMUSG00000056501.4	chr2	167530835	167532338	+	protein_coding	CEBPB	ENSMUSG00000056501.4	160	210	112	50	172	228	120	150.558	0.544024	0.224891	2.41905	0.015561	0.116992
Arl1	ENSMUSG00000060904.15	chr10	88566720	88579956	+	protein_coding	ARL1	ENSMUSG00000060904.15	1182	1954	2859	2605	2465	2168	1867	2094.36	-0.229451	0.0948542	-2.41898	0.015564	0.116992
Eef1g	ENSMUSG00000071644.11	chr19	8944405	8955843	+	protein_coding	EEF1G	ENSMUSG00000071644.11	1779	2785	4567	3375	4670	4667	3703	3518.8	-0.261389	0.108066	-2.41879	0.0155722	0.116992
Cops6	ENSMUSG00000019494.15	chr5	138159333	138162908	+	protein_coding	COPS6	ENSMUSG00000019494.15	491	736	1173	1144	911	958	857	869.317	-0.245881	0.101714	-2.41738	0.0156326	0.117321
6430548M08Rik	ENSMUSG00000031824.16	chr8	120840891	120892045	+	protein_coding	6430548M08RIK	ENSMUSG00000031824.16	6994	6145	6020	5793	6902	6563	6246	6374.34	0.206919	0.0855995	2.41729	0.0156366	0.117321
C1qa	ENSMUSG00000036887.6	chr4	136623228	136626114	-	protein_coding	C1QA	ENSMUSG00000036887.6	109	194	392	375	416	615	318	328.242	-0.466674	0.19311	-2.41662	0.0156653	0.117458
Sbk3	ENSMUSG00000085272.8	chr7	4968259	4974167	-	protein_coding	SBK3	ENSMUSG00000085272.8	20	24	7	7	5	18	9	13.3586	1.06362	0.440272	2.41582	0.0157	NA
Mrpl38	ENSMUSG00000020775.14	chr11	116022643	116029694	-	protein_coding	MRPL38	ENSMUSG00000020775.14	60	151	288	169	388	328	210	215.729	-0.516506	0.213812	-2.4157	0.015705	0.117679
Fyco1	ENSMUSG00000025241.17	chr9	123618565	123680964	-	protein_coding	FYCO1	ENSMUSG00000025241.17	937	652	563	749	652	841	1164	798.009	0.344986	0.142876	2.41458	0.0157534	0.117964
Bcas2	ENSMUSG00000005687.15	chr3	103078971	103086482	+	protein_coding	BCAS2	ENSMUSG00000005687.15	214	643	930	931	809	791	729	691.57	-0.375625	0.15568	-2.4128	0.0158303	0.118426
Prkdc	ENSMUSG00000022672.9	chr16	15455730	15660099	+	protein_coding	PRKDC	ENSMUSG00000022672.9	849	540	311	583	621	470	590	576.985	0.403739	0.167352	2.41251	0.0158431	0.118426
Cd93	ENSMUSG00000027435.9	chr2	148278560	148285483	-	protein_coding	CD93	ENSMUSG00000027435.9	275	345	219	262	283	269	376	289.605	0.31292	0.129719	2.41229	0.0158525	0.118426
Cacna1b	ENSMUSG00000004113.19	chr2	24493899	24653164	-	protein_coding	CACNA1B	ENSMUSG00000004113.19	2945	2556	2063	2317	2859	2338	2226	2482.14	0.256902	0.106501	2.4122	0.0158566	0.118426
Galnt13	ENSMUSG00000060988.13	chr2	54326329	55008321	+	protein_coding	GALNT13	ENSMUSG00000060988.13	1205	1017	874	936	1039	865	917	986.171	0.273774	0.113529	2.41149	0.0158877	0.118486
Psma4	ENSMUSG00000032301.14	chr9	54858074	54865314	+	protein_coding	PSMA4	ENSMUSG00000032301.14	204	407	723	494	647	594	576	500.68	-0.33866	0.140452	-2.41122	0.0158992	0.118486
Ano3	ENSMUSG00000074968.12	chr2	110485546	110781268	-	protein_coding	ANO3	ENSMUSG00000074968.12	5632	4087	3452	4344	3769	2949	3826	4076.06	0.324614	0.134632	2.41112	0.0159036	0.118486
Lrig1	ENSMUSG00000030029.15	chr6	94581510	94677139	-	protein_coding	LRIG1	ENSMUSG00000030029.15	563	593	441	487	639	707	601	572.266	0.253059	0.104967	2.41084	0.0159159	0.118486
Dcaf7	ENSMUSG00000049354.9	chr11	105927698	105950150	+	protein_coding	DCAF7	ENSMUSG00000049354.9	5128	5442	4745	5176	5269	5138	4625	5058.62	0.189568	0.0786321	2.41082	0.0159167	0.118486
Ric1	ENSMUSG00000038658.16	chr19	29499682	29584229	+	protein_coding	RIC1	ENSMUSG00000038658.16	1191	1029	847	1050	952	857	994	995.732	0.27408	0.11371	2.41033	0.0159379	0.118553
Thsd7a	ENSMUSG00000032625.15	chr6	12311609	12749409	-	protein_coding	THSD7A	ENSMUSG00000032625.15	563	538	410	541	409	423	526	490.732	0.301192	0.124969	2.41014	0.0159465	0.118553
Snrpb	ENSMUSG00000027404.17	chr2	130013555	130021323	-	protein_coding	SNRPB	ENSMUSG00000027404.17	171	425	582	632	555	478	468	455.117	-0.343193	0.142427	-2.40961	0.0159697	0.118578
Mid2	ENSMUSG00000000266.12	chrX	139565348	139668464	+	protein_coding	MID2	ENSMUSG00000000266.12	976	779	636	776	728	612	719	755.579	0.309005	0.12824	2.40959	0.0159706	0.118578
Lpcat4	ENSMUSG00000027134.5	chr2	112069813	112077456	+	protein_coding	LPCAT4	ENSMUSG00000027134.5	504	900	1369	1149	1268	1262	1031	1032.25	-0.258428	0.10728	-2.40892	0.0159999	0.118718
Ripk1	ENSMUSG00000021408.16	chr13	34186346	34221130	+	protein_coding	RIPK1	ENSMUSG00000021408.16	146	160	92	116	137	140	133	132.552	0.372475	0.154654	2.40844	0.0160207	0.118748
Sugp1	ENSMUSG00000011306.8	chr8	70495463	70524997	+	protein_coding	SUGP1	ENSMUSG00000011306.8	251	307	526	462	610	541	500	441.134	-0.276759	0.114925	-2.40817	0.0160327	0.118748
Frmpd3	ENSMUSG00000042425.19	chrX	139243012	139336216	+	protein_coding	FRMPD3	ENSMUSG00000042425.19	1078	878	759	837	1051	1034	1050	955.326	0.256531	0.106533	2.408	0.0160401	0.118748
Mef2c	ENSMUSG00000005583.17	chr13	83652153	83815199	+	protein_coding	MEF2C	ENSMUSG00000005583.17	20495	19842	16426	16961	19386	15109	15265	17729	0.250518	0.104041	2.40787	0.0160458	0.118748
Eif4a2	ENSMUSG00000022884.17	chr16	22926194	22932886	+	protein_coding	EIF4A2	ENSMUSG00000022884.17	6449	7658	11296	11097	10727	9280	8438	9060.58	-0.164459	0.0683074	-2.40764	0.0160561	0.118748
Tmem8b	ENSMUSG00000078716.11	chr4	43668971	43692668	+	protein_coding	TMEM8B	ENSMUSG00000078716.11	2566	2589	2437	2261	2778	2563	2702	2546.61	0.192858	0.0801382	2.40657	0.016103	0.119018
Kcnc1	ENSMUSG00000058975.8	chr7	46045921	46088128	+	protein_coding	KCNC1	ENSMUSG00000058975.8	2611	2379	2205	2403	2636	2809	2482	2493.68	0.197774	0.0822127	2.40564	0.0161442	0.119245
Myl12a	ENSMUSG00000024048.16	chr17	71300651	71309873	-	protein_coding	MYL12A	ENSMUSG00000024048.16	38	32	101	98	119	118	105	83.3174	-0.549093	0.228342	-2.40469	0.0161861	NA
Soga3	ENSMUSG00000038916.8	chr10	29019835	29075626	+	protein_coding	SOGA3	ENSMUSG00000038916.8	1146	1210	827	1147	1230	1220	1064	1117.01	0.237028	0.0985716	2.40463	0.016189	0.119498
Thap11	ENSMUSG00000036442.9	chr8	106581764	106583582	+	protein_coding	THAP11	ENSMUSG00000036442.9	129	292	405	420	472	438	275	332.675	-0.361467	0.150337	-2.40438	0.0162	0.119502
Rprml	ENSMUSG00000046215.4	chr11	103540396	103541405	+	protein_coding	RPRML	ENSMUSG00000046215.4	78	198	380	284	373	461	232	272.163	-0.474026	0.197273	-2.40289	0.0162662	0.119913
Atp8a1	ENSMUSG00000037685.16	chr5	67775483	68004777	-	protein_coding	ATP8A1	ENSMUSG00000037685.16	9950	7675	6782	7876	8048	6864	6888	7795.85	0.270853	0.11274	2.40245	0.0162858	0.11998
Trim33	ENSMUSG00000033014.13	chr3	103186609	103266091	+	protein_coding	TRIM33	ENSMUSG00000033014.13	2229	2418	1874	2243	2306	1956	2390	2199.77	0.220451	0.091782	2.40189	0.0163105	0.120085
Pgam2	ENSMUSG00000020475.4	chr11	5751640	5753733	-	protein_coding	PGAM2	ENSMUSG00000020475.4	0	9	38	39	54	78	36	33.5896	-1.19109	0.495988	-2.40146	0.01633	NA
Kalrn	ENSMUSG00000061751.17	chr16	33789443	34393902	-	protein_coding	KALRN	ENSMUSG00000061751.17	10999	9909	9141	9122	11671	10674	10309	10236	0.205563	0.0856147	2.40102	0.0163495	0.120186
Mcfd2	ENSMUSG00000024150.13	chr17	87561871	87573363	-	protein_coding	MCFD2	ENSMUSG00000024150.13	492	709	1045	1004	980	904	724	812.7	-0.218733	0.091104	-2.40091	0.0163543	0.120186
Fam207a	ENSMUSG00000032977.10	chr10	77322495	77351619	-	protein_coding	FAM207A	ENSMUSG00000032977.10	246	297	504	456	546	527	406	411.924	-0.261774	0.109042	-2.40067	0.0163649	0.120186
Snx32	ENSMUSG00000056185.6	chr19	5542263	5560566	-	protein_coding	SNX32	ENSMUSG00000056185.6	185	272	511	393	607	648	388	410.434	-0.371402	0.15471	-2.40064	0.0163664	0.120186
Septin3	ENSMUSG00000022456.19	chr15	82153003	82178775	+	protein_coding	SEPTIN3	ENSMUSG00000022456.19	10152	10091	9806	9034	11262	10987	10487	10201.4	0.177361	0.0739073	2.39978	0.016405	0.120391
P2ry13	ENSMUSG00000036362.3	chr3	59115313	59118303	-	protein_coding	P2RY13	ENSMUSG00000036362.3	404	321	216	269	382	343	336	326.364	0.342509	0.14274	2.39954	0.0164159	0.120394
Slc35e1	ENSMUSG00000019731.14	chr8	73234485	73246458	-	protein_coding	SLC35E1	ENSMUSG00000019731.14	1506	1431	1338	1347	1504	1483	1392	1425.64	0.203253	0.0847195	2.39913	0.0164342	0.12045
Rgs7bp	ENSMUSG00000021719.10	chr13	105082412	105191438	-	protein_coding	RGS7BP	ENSMUSG00000021719.10	13464	11134	9217	11237	10801	8402	10419	10772.9	0.277879	0.115915	2.39726	0.016518	0.120987
Tlr13	ENSMUSG00000033777.5	chrX	105186810	105204099	+	protein_coding	TLR13	ENSMUSG00000033777.5	124	135	54	98	110	108	137	110.277	0.461329	0.192476	2.39681	0.0165384	0.121059
Arap2	ENSMUSG00000037999.14	chr5	62759788	62923502	-	protein_coding	ARAP2	ENSMUSG00000037999.14	3304	2392	2127	2581	2771	2426	2845	2652.92	0.271158	0.113154	2.39636	0.0165586	0.121129
Col1a2	ENSMUSG00000029661.17	chr6	4504814	4541544	+	protein_coding	COL1A2	ENSMUSG00000029661.17	692	976	553	582	788	615	475	670.812	0.327499	0.136703	2.3957	0.0165889	0.121272
Anp32b	ENSMUSG00000028333.11	chr4	46450902	46472657	+	protein_coding	ANP32B	ENSMUSG00000028333.11	177	517	819	647	775	767	622	590.674	-0.388249	0.162171	-2.39407	0.0166625	0.121654
Taf11	ENSMUSG00000024218.14	chr17	28120096	28128818	-	protein_coding	TAF11	ENSMUSG00000024218.14	68	204	367	232	379	339	209	244.377	-0.468742	0.195815	-2.3938	0.016675	0.121668
Robo1	ENSMUSG00000022883.12	chr16	72105194	72842983	+	protein_coding	ROBO1	ENSMUSG00000022883.12	1248	1112	904	906	1297	1133	982	1084.71	0.261763	0.109378	2.3932	0.0167021	0.121763
Arxes2	ENSMUSG00000048040.9	chrX	134894573	134896104	+	protein_coding	ARXES2	ENSMUSG00000048040.9	186	447	573	677	625	528	535	490.613	-0.334273	0.139695	-2.39288	0.0167166	0.121763
Rubcn	ENSMUSG00000035629.20	chr16	32642073	32698136	-	protein_coding	RUBCN	ENSMUSG00000035629.20	1724	1438	1477	1425	1581	1848	1582	1578.76	0.219559	0.0917578	2.39281	0.0167201	0.121763
Zcchc4	ENSMUSG00000029179.15	chr5	52932751	52982007	+	protein_coding	ZCCHC4	ENSMUSG00000029179.15	51	61	126	125	176	140	140	111.962	-0.456484	0.19083	-2.3921	0.0167522	0.121848
Rsl1d1	ENSMUSG00000005846.13	chr16	11010834	11021195	-	protein_coding	RSL1D1	ENSMUSG00000005846.13	452	780	1077	1253	953	836	867	861.442	-0.264879	0.110758	-2.39151	0.0167792	0.121848
Fam193a	ENSMUSG00000037210.17	chr5	34527277	34643800	+	protein_coding	FAM193A	ENSMUSG00000037210.17	876	776	719	720	837	806	834	795.586	0.233131	0.0974845	2.39146	0.0167813	0.121848
Cmtm3	ENSMUSG00000031875.8	chr8	105066042	105074304	+	protein_coding	CMTM3	ENSMUSG00000031875.8	49	59	154	152	148	190	158	124.094	-0.499543	0.208888	-2.39144	0.0167824	0.121848
Clybl	ENSMUSG00000025545.11	chr14	122419116	122639646	+	protein_coding	CLYBL	ENSMUSG00000025545.11	37	92	212	163	195	278	150	152.371	-0.557288	0.23304	-2.39138	0.0167853	0.121848
Rnf166	ENSMUSG00000014470.5	chr8	123192886	123202803	-	protein_coding	RNF166	ENSMUSG00000014470.5	210	266	481	373	496	424	405	366.796	-0.278374	0.116444	-2.39062	0.0168201	0.122023
Sgcd	ENSMUSG00000020354.16	chr11	46787080	47879796	-	protein_coding	SGCD	ENSMUSG00000020354.16	109	25	37	10	29	46	29	43.5389	0.897495	0.375488	2.39021	0.0168387	NA
BC030500	ENSMUSG00000049946.8	chr8	59364789	59367332	+	protein_coding	BC030500	ENSMUSG00000049946.8	8	47	78	102	86	64	62	60.4356	-0.690455	0.288936	-2.38964	0.0168648	NA
Ly75	ENSMUSG00000026980.16	chr2	60122447	60213647	-	protein_coding	LY75	ENSMUSG00000026980.16	102	120	89	72	60	82	114	92.3733	0.459568	0.192332	2.38945	0.0168734	0.122198
Rpl38	ENSMUSG00000057322.13	chr11	114559350	114563157	+	protein_coding	RPL38	ENSMUSG00000057322.13	73	290	658	306	492	466	479	375.741	-0.532278	0.222762	-2.38945	0.0168737	0.122198
Mtfr1l	ENSMUSG00000046671.19	chr4	134252861	134262698	-	protein_coding	MTFR1L	ENSMUSG00000046671.19	582	777	1155	1233	1129	1192	1068	988.709	-0.21654	0.0906261	-2.38938	0.0168771	0.122198
Tshz1	ENSMUSG00000046982.12	chr18	84029752	84105831	-	protein_coding	TSHZ1	ENSMUSG00000046982.12	836	752	637	765	788	821	783	768.261	0.233093	0.0975696	2.38899	0.0168949	0.122198
Ube2q1	ENSMUSG00000042572.13	chr3	89680923	89691307	+	protein_coding	UBE2Q1	ENSMUSG00000042572.13	855	1141	1725	1536	1600	1451	1350	1342.81	-0.186348	0.0780052	-2.38892	0.0168978	0.122198
Pcdh8	ENSMUSG00000036422.11	chr14	80004215	80008752	-	protein_coding	PCDH8	ENSMUSG00000036422.11	296	554	680	715	996	730	606	629.111	-0.291817	0.122168	-2.38865	0.0169102	0.122203
Slc29a3	ENSMUSG00000020100.16	chr10	60547851	60588573	-	protein_coding	SLC29A3	ENSMUSG00000020100.16	658	375	367	423	470	552	581	493.807	0.347486	0.145487	2.38844	0.0169199	0.122203
Cluap1	ENSMUSG00000014232.15	chr16	3726665	3759011	+	protein_coding	CLUAP1	ENSMUSG00000014232.15	34	129	221	149	260	185	129	150.047	-0.531825	0.222691	-2.38817	0.0169324	0.122216
Slit3	ENSMUSG00000056427.11	chr11	35012051	35599334	+	protein_coding	SLIT3	ENSMUSG00000056427.11	636	693	397	531	745	734	558	611.478	0.297411	0.124569	2.38753	0.0169621	0.1223
Nedd9	ENSMUSG00000021365.16	chr13	41463057	41640838	-	protein_coding	NEDD9	ENSMUSG00000021365.16	525	306	309	332	266	265	372	347.254	0.400421	0.167719	2.38745	0.0169656	0.1223
Cox7a2l	ENSMUSG00000024248.15	chr17	83809347	83824759	-	protein_coding	COX7A2L	ENSMUSG00000024248.15	810	1612	2070	2253	2068	1928	1701	1717.66	-0.25333	0.106145	-2.38664	0.0170033	0.122495
Fank1	ENSMUSG00000053111.14	chr7	133378590	133483261	+	protein_coding	FANK1	ENSMUSG00000053111.14	21	17	53	55	82	54	52	45.4324	-0.640061	0.268206	-2.38645	0.0170119	NA
Plekhm3	ENSMUSG00000051344.14	chr1	64825142	64995983	-	protein_coding	PLEKHM3	ENSMUSG00000051344.14	1237	1056	777	1078	1087	943	985	1029.38	0.276684	0.11602	2.38479	0.017089	0.123035
Adam22	ENSMUSG00000040537.18	chr5	8122352	8418160	-	protein_coding	ADAM22	ENSMUSG00000040537.18	6473	5376	4298	5579	5350	4501	4665	5219.7	0.270014	0.113274	2.38372	0.0171386	0.123186
Cdk7	ENSMUSG00000069089.9	chr13	100839139	100867447	-	protein_coding	CDK7	ENSMUSG00000069089.9	350	305	196	264	328	290	293	291.108	0.330501	0.138654	2.38364	0.0171425	0.123186
Gpc6	ENSMUSG00000058571.12	chr14	117162727	118213956	+	protein_coding	GPC6	ENSMUSG00000058571.12	338	270	150	259	275	237	290	262.81	0.382073	0.160343	2.38285	0.0171793	0.123373
Stx1a	ENSMUSG00000007207.11	chr5	135052336	135079954	+	protein_coding	STX1A	ENSMUSG00000007207.11	1173	2547	3684	2835	4199	3820	2755	2880.7	-0.305717	0.128325	-2.38236	0.0172023	0.12346
Sdhc	ENSMUSG00000058076.13	chr1	170954734	170978172	-	protein_coding	SDHC	ENSMUSG00000058076.13	455	796	1191	1163	1048	1177	942	934.3	-0.261566	0.109834	-2.38146	0.0172441	0.123682
Lrig3	ENSMUSG00000020105.10	chr10	125802037	125851228	+	protein_coding	LRIG3	ENSMUSG00000020105.10	21	59	18	0	14	63	47	31.6604	1.19435	0.501535	2.38138	0.017248	NA
Tcf15	ENSMUSG00000068079.6	chr2	151985481	151991017	+	protein_coding	TCF15	ENSMUSG00000068079.6	0	0	14	4	17	11	6	6.82108	-2.08186	0.874602	-2.38035	0.0172963	NA
Tug1	ENSMUSG00000056579.19	chr11	3589785	3599673	-	protein_coding	TUG1	ENSMUSG00000056579.19	3395	3066	2322	3030	3036	2505	2578	2864	0.261308	0.109782	2.38024	0.0173013	0.124008
Hmgn2	ENSMUSG00000003038.16	chr4	133692049	133695961	-	protein_coding	HMGN2	ENSMUSG00000003038.16	175	404	581	643	508	559	402	449.287	-0.34447	0.144734	-2.38003	0.0173112	0.124008
Cx3cr1	ENSMUSG00000052336.8	chr9	119730682	119898945	-	protein_coding	CX3CR1	ENSMUSG00000052336.8	1351	1687	1313	1338	1741	1697	1568	1513.96	0.194125	0.0815872	2.37935	0.0173431	0.124139
Cmklr1	ENSMUSG00000042190.13	chr5	113750415	113788487	-	protein_coding	CMKLR1	ENSMUSG00000042190.13	141	146	111	118	103	151	132	129.332	0.358546	0.150702	2.37918	0.0173514	0.124139
Zgrf1	ENSMUSG00000051278.13	chr3	127347138	127411672	+	protein_coding	ZGRF1	ENSMUSG00000051278.13	95	77	39	68	53	68	76	69.3149	0.520171	0.218643	2.37909	0.0173554	NA
Ankra2	ENSMUSG00000021661.17	chr13	98399582	98411262	+	protein_coding	ANKRA2	ENSMUSG00000021661.17	225	409	607	561	565	495	485	462.242	-0.273732	0.115073	-2.37877	0.0173707	0.124159
Nrcam	ENSMUSG00000020598.17	chr12	44375668	44648747	+	protein_coding	NRCAM	ENSMUSG00000020598.17	10457	9180	8118	9021	10456	9083	9543	9410.02	0.215943	0.0907861	2.37859	0.0173788	0.124159
C1qbp	ENSMUSG00000018446.9	chr11	70868662	70873852	-	protein_coding	C1QBP	ENSMUSG00000018446.9	176	378	673	480	569	632	397	452.648	-0.360062	0.151387	-2.37842	0.0173869	0.124159
Ndufb1	ENSMUSG00000113902.2	chr12	101934349	101943327	-	protein_coding	NDUFB1	ENSMUSG00000113902.2	67	99	255	184	129	138	122	137.128	-0.444636	0.186992	-2.37784	0.0174145	0.124278
Lsm2	ENSMUSG00000007050.18	chr17	35200838	35204867	+	protein_coding	LSM2	ENSMUSG00000007050.18	6	29	66	60	86	87	54	51.9921	-0.770801	0.324179	-2.3777	0.0174208	NA
Ube4b	ENSMUSG00000028960.21	chr4	149412873	149511206	-	protein_coding	UBE4B	ENSMUSG00000028960.21	2223	2262	2170	1819	2391	2183	2227	2175.69	0.204244	0.0859078	2.37748	0.0174314	0.124322
Sema6d	ENSMUSG00000027200.18	chr2	123931889	124509690	+	protein_coding	SEMA6D	ENSMUSG00000027200.18	1558	1605	1216	1534	1623	1467	1857	1547.9	0.231725	0.0974844	2.37705	0.0174519	0.12439
Fabp3	ENSMUSG00000028773.9	chr4	130202388	130209256	+	protein_coding	FABP3	ENSMUSG00000028773.9	76	172	445	181	357	403	190	247.516	-0.520793	0.219136	-2.37657	0.0174745	0.124473
Ndufs8	ENSMUSG00000059734.8	chr19	3958863	3962774	-	protein_coding	NDUFS8	ENSMUSG00000059734.8	140	551	760	733	793	697	510	570.195	-0.427782	0.180072	-2.37562	0.0175197	0.12465
Samd5	ENSMUSG00000060487.8	chr10	9498680	9550952	-	protein_coding	SAMD5	ENSMUSG00000060487.8	600	459	357	423	499	382	507	466.041	0.326411	0.137408	2.3755	0.0175253	0.12465
Plcl1	ENSMUSG00000038349.11	chr1	55445080	55793444	+	protein_coding	PLCL1	ENSMUSG00000038349.11	1347	1043	848	1074	1236	1123	1236	1133.53	0.270071	0.113697	2.37535	0.0175321	0.12465
Lrrc73	ENSMUSG00000071073.6	chr17	46564457	46568241	+	protein_coding	LRRC73	ENSMUSG00000071073.6	241	416	678	649	586	721	495	520.705	-0.304302	0.128134	-2.37487	0.0175551	0.124736
Csmd3	ENSMUSG00000022311.16	chr15	47444033	48655459	-	protein_coding	CSMD3	ENSMUSG00000022311.16	1037	800	523	686	911	577	733	763.198	0.351601	0.148096	2.37414	0.0175901	0.124864
Btd	ENSMUSG00000021900.11	chr14	31362985	31390536	+	protein_coding	BTD	ENSMUSG00000021900.11	64	141	244	208	234	241	164	177.099	-0.407127	0.171492	-2.37403	0.0175951	0.124864
Grin3a	ENSMUSG00000039579.16	chr4	49661611	49845744	-	protein_coding	GRIN3A	ENSMUSG00000039579.16	1521	996	948	1071	1002	957	880	1070.28	0.323524	0.136291	2.37378	0.0176069	0.12487
Slc26a2	ENSMUSG00000034320.15	chr18	61325991	61344684	-	protein_coding	SLC26A2	ENSMUSG00000034320.15	574	403	216	326	445	308	246	368.092	0.441967	0.186246	2.37302	0.0176433	0.12505
Dynlt2b	ENSMUSG00000014075.16	chr16	32238520	32247917	+	protein_coding	DYNLT2B	ENSMUSG00000014075.16	33	46	123	86	91	64	81	72.0337	-0.502183	0.21166	-2.37259	0.0176636	NA
Rnf112	ENSMUSG00000010086.18	chr11	61339268	61344957	-	protein_coding	RNF112	ENSMUSG00000010086.18	884	1485	2095	1930	2087	2078	1676	1690.49	-0.225605	0.0951084	-2.37208	0.0176882	0.125087
Rab40b	ENSMUSG00000025170.14	chr11	121246951	121279077	-	protein_coding	RAB40B	ENSMUSG00000025170.14	224	425	514	709	591	442	411	457.756	-0.306524	0.129233	-2.37187	0.0176984	0.125087
Rnaseh2a	ENSMUSG00000052926.17	chr8	85683239	85696396	-	protein_coding	RNASEH2A	ENSMUSG00000052926.17	80	131	188	268	204	187	139	164.676	-0.375074	0.158141	-2.37177	0.0177029	0.125087
Adm	ENSMUSG00000030790.16	chr7	110226868	110229027	+	protein_coding	ADM	ENSMUSG00000030790.16	0	8	30	34	19	19	16	16.862	-1.18682	0.500452	-2.37151	0.0177157	NA
Pcdhga6	ENSMUSG00000103793.2	chr18	37840092	37974926	+	protein_coding	PCDHGA6	ENSMUSG00000103793.2	395	354	298	294	327	338	263	326.302	0.304373	0.128346	2.3715	0.0177158	0.125087
Nebl	ENSMUSG00000053702.17	chr2	17348720	17736275	-	protein_coding	NEBL	ENSMUSG00000053702.17	2789	2741	1782	2758	2371	1874	2614	2435.47	0.289434	0.122052	2.3714	0.0177207	0.125087
Gnpda2	ENSMUSG00000029209.16	chr5	69730451	69749683	-	protein_coding	GNPDA2	ENSMUSG00000029209.16	91	112	182	232	207	172	174	161.527	-0.338451	0.142739	-2.37113	0.0177339	0.125087
Cycs	ENSMUSG00000063694.6	chr6	50539543	50543518	-	protein_coding	CYCS	ENSMUSG00000063694.6	295	564	1036	661	774	738	647	649.899	-0.312361	0.131736	-2.37112	0.0177344	0.125087
Gspt1	ENSMUSG00000062203.16	chr16	11037156	11072189	-	protein_coding	GSPT1	ENSMUSG00000062203.16	2234	1830	1586	1668	2233	1869	2074	1931.59	0.25121	0.105948	2.37108	0.0177363	0.125087
Bicral	ENSMUSG00000036568.8	chr17	47109046	47169408	-	protein_coding	BICRAL	ENSMUSG00000036568.8	1233	956	816	871	1190	1075	1001	1023.47	0.271383	0.11447	2.37077	0.017751	0.125113
H3f3a	ENSMUSG00000060743.13	chr1	180628397	180641508	-	protein_coding	H3F3A	ENSMUSG00000060743.13	523	1167	1786	1375	1813	1716	1510	1356.78	-0.315035	0.132912	-2.37025	0.0177759	0.125212
Spice1	ENSMUSG00000043065.13	chr16	44167484	44208860	+	protein_coding	SPICE1	ENSMUSG00000043065.13	64	126	197	204	222	207	172	163.179	-0.385079	0.162516	-2.36948	0.0178131	0.125396
Mcmbp	ENSMUSG00000048170.15	chr7	128298165	128342219	-	protein_coding	MCMBP	ENSMUSG00000048170.15	667	713	599	580	711	629	662	650.518	0.227931	0.0962058	2.36921	0.0178263	0.125405
Tmem178b	ENSMUSG00000057716.8	chr6	39848395	40232084	+	protein_coding	TMEM178B	ENSMUSG00000057716.8	3901	3400	2737	3241	4010	3352	3529	3455.71	0.237051	0.100064	2.369	0.0178364	0.125405
Got1	ENSMUSG00000025190.14	chr19	43488191	43513044	-	protein_coding	GOT1	ENSMUSG00000025190.14	2079	3360	5302	3949	4745	4474	3961	3856.34	-0.225239	0.0950939	-2.36859	0.017856	0.125465
Ptk7	ENSMUSG00000023972.11	chr17	46875397	46940430	-	protein_coding	PTK7	ENSMUSG00000023972.11	165	202	111	145	162	202	132	159.811	0.362432	0.15305	2.36806	0.0178815	0.125567
Stx8	ENSMUSG00000020903.14	chr11	67857019	68097974	+	protein_coding	STX8	ENSMUSG00000020903.14	122	162	283	284	256	205	240	214.919	-0.308865	0.130451	-2.36767	0.0179007	0.125624
Amotl1	ENSMUSG00000013076.18	chr9	14453262	14556352	-	protein_coding	AMOTL1	ENSMUSG00000013076.18	1323	901	698	1087	908	882	930	973.868	0.323766	0.136758	2.36744	0.0179116	0.125624
Dio3	ENSMUSG00000075707.7	chr12	110245502	110247531	+	protein_coding	DIO3	ENSMUSG00000075707.7	25	114	18	23	49	100	75	56.9033	0.802964	0.339338	2.36626	0.0179686	NA
Mrps31	ENSMUSG00000031533.5	chr8	22901377	22919681	+	protein_coding	MRPS31	ENSMUSG00000031533.5	39	135	186	221	224	194	138	154.61	-0.482924	0.204087	-2.36626	0.0179686	0.125946
Pyroxd2	ENSMUSG00000060224.5	chr19	42714297	42741214	-	protein_coding	PYROXD2	ENSMUSG00000060224.5	0	4	9	38	30	36	15	17.4063	-1.37776	0.582376	-2.36576	0.0179932	NA
Wnk3	ENSMUSG00000041245.14	chrX	149981074	150103148	+	protein_coding	WNK3	ENSMUSG00000041245.14	1521	1280	924	1196	1194	914	907	1149.24	0.321637	0.135955	2.36576	0.0179933	0.126042
Nr4a2	ENSMUSG00000026826.14	chr2	56996842	57014015	-	protein_coding	NR4A2	ENSMUSG00000026826.14	147	291	477	513	341	414	282	339.189	-0.35841	0.151527	-2.36532	0.0180146	0.126113
Lsmem1	ENSMUSG00000071342.6	chr12	40225492	40249489	-	protein_coding	LSMEM1	ENSMUSG00000071342.6	0	0	19	18	0	0	4	5.50975	-2.82849	1.19651	-2.36395	0.0180814	NA
Mrpl17	ENSMUSG00000030879.11	chr7	105452413	105460306	-	protein_coding	MRPL17	ENSMUSG00000030879.11	198	292	383	474	473	400	335	353.026	-0.264225	0.111775	-2.3639	0.0180837	0.126519
Svbp	ENSMUSG00000028643.12	chr4	119052503	119058495	+	protein_coding	SVBP	ENSMUSG00000028643.12	11	40	83	90	91	102	81	67.1895	-0.66596	0.281745	-2.3637	0.0180937	NA
Ska2	ENSMUSG00000020492.12	chr11	87000060	87015461	+	protein_coding	SKA2	ENSMUSG00000020492.12	100	134	245	197	245	183	159	174.439	-0.325426	0.137737	-2.36266	0.0181441	0.126731
Nsa2	ENSMUSG00000060739.9	chr13	97265932	97274445	-	protein_coding	NSA2	ENSMUSG00000060739.9	177	352	508	557	461	408	456	402.611	-0.312664	0.132338	-2.36262	0.0181463	0.126731
Atf7ip	ENSMUSG00000030213.13	chr6	136483165	136587860	+	protein_coding	ATF7IP	ENSMUSG00000030213.13	2026	1795	1213	1842	1934	1643	1847	1762.82	0.269387	0.114022	2.3626	0.0181473	0.126731
Ada	ENSMUSG00000017697.4	chr2	163568504	163592159	-	protein_coding	ADA	ENSMUSG00000017697.4	0	0	4	15	15	4	11	6.48136	-2.12886	0.901296	-2.36199	0.0181769	NA
Znfx1	ENSMUSG00000039501.15	chr2	166877713	166904935	-	protein_coding	ZNFX1	ENSMUSG00000039501.15	1706	1677	1432	1559	1896	2015	2031	1747.64	0.211149	0.0894225	2.36125	0.0182134	0.12704
Ephb2	ENSMUSG00000028664.15	chr4	136374850	136563299	-	protein_coding	EPHB2	ENSMUSG00000028664.15	205	197	372	359	382	319	307	297.239	-0.265334	0.11237	-2.36124	0.0182138	0.12704
Kif15	ENSMUSG00000036768.7	chr9	122780111	122847798	+	protein_coding	KIF15	ENSMUSG00000036768.7	21	50	13	19	6	30	21	23.2427	0.891118	0.377412	2.36113	0.0182193	NA
Tesc	ENSMUSG00000029359.14	chr5	118165808	118199943	+	protein_coding	TESC	ENSMUSG00000029359.14	157	233	434	323	461	459	359	332.868	-0.336071	0.14236	-2.36071	0.0182397	0.127143
Zfp511	ENSMUSG00000025470.12	chr7	139616304	139620515	+	protein_coding	ZFP511	ENSMUSG00000025470.12	39	19	151	47	108	90	71	71.7107	-0.682722	0.289259	-2.36025	0.0182627	NA
Rpl6	ENSMUSG00000029614.14	chr5	121342544	121347304	+	protein_coding	RPL6	ENSMUSG00000029614.14	1371	2802	4546	3315	4319	4662	3582	3374.66	-0.304006	0.128863	-2.35913	0.0183177	0.127599
Pdgfra	ENSMUSG00000029231.16	chr5	75312953	75358876	+	protein_coding	PDGFRA	ENSMUSG00000029231.16	2175	1966	1546	2200	2030	2221	2209	2045.61	0.229326	0.097216	2.35893	0.0183275	0.127599
Cacna1a	ENSMUSG00000034656.19	chr8	85065268	85366875	+	protein_coding	CACNA1A	ENSMUSG00000034656.19	2611	2449	1907	2151	2969	2882	2431	2475.02	0.2325	0.0986142	2.35767	0.0183901	0.127878
Enah	ENSMUSG00000022995.17	chr1	181723949	181847555	-	protein_coding	ENAH	ENSMUSG00000022995.17	4785	4349	3700	4695	4406	4370	4195	4357.69	0.214591	0.0910372	2.35718	0.0184144	0.127894
Edem2	ENSMUSG00000038312.11	chr2	155543597	155571395	-	protein_coding	EDEM2	ENSMUSG00000038312.11	123	172	298	296	289	319	210	234.929	-0.321005	0.136182	-2.35717	0.0184149	0.127894
Tvp23b	ENSMUSG00000014177.11	chr11	62770281	62807606	+	protein_coding	TVP23B	ENSMUSG00000014177.11	174	385	446	646	554	401	445	419.87	-0.337098	0.143042	-2.35664	0.0184413	0.127949
Cecr2	ENSMUSG00000071226.12	chr6	120643330	120748151	+	protein_coding	CECR2	ENSMUSG00000071226.12	104	82	43	76	64	95	93	80.5617	0.49337	0.209394	2.35619	0.0184636	NA
Vash1	ENSMUSG00000021256.6	chr12	86725474	86738865	+	protein_coding	VASH1	ENSMUSG00000021256.6	657	465	375	484	468	524	357	481.29	0.337679	0.143338	2.35582	0.0184819	0.128081
Kcnj9	ENSMUSG00000038026.13	chr1	172148068	172156885	-	protein_coding	KCNJ9	ENSMUSG00000038026.13	694	1224	1712	1692	1958	2044	1607	1502.9	-0.268875	0.114137	-2.35572	0.0184868	0.128081
Dock11	ENSMUSG00000031093.15	chrX	35152485	35340215	+	protein_coding	DOCK11	ENSMUSG00000031093.15	301	271	197	238	271	248	313	263.908	0.316366	0.13433	2.35515	0.0185153	0.128201
Flnc	ENSMUSG00000068699.13	chr6	29433255	29461882	+	protein_coding	FLNC	ENSMUSG00000068699.13	88	113	64	45	69	56	58	71.7649	0.522379	0.221873	2.35441	0.0185523	NA
Gbp5	ENSMUSG00000105504.5	chr3	142199739	142228105	+	protein_coding	GBP5	ENSMUSG00000105504.5	241	166	124	173	165	188	181	179.035	0.380035	0.161425	2.35425	0.0185602	0.128434
Phf3	ENSMUSG00000048874.16	chr1	30841420	30913002	-	protein_coding	PHF3	ENSMUSG00000048874.16	1930	2026	1324	2016	1936	1723	1844	1828.7	0.2463	0.104639	2.35381	0.018582	0.128492
Snx3	ENSMUSG00000019804.13	chr10	42378026	42411377	+	protein_coding	SNX3	ENSMUSG00000019804.13	790	1719	2074	2212	2408	1887	1765	1771.92	-0.265195	0.112693	-2.35324	0.0186104	0.128492
Tbc1d24	ENSMUSG00000036473.17	chr17	24394405	24424536	-	protein_coding	TBC1D24	ENSMUSG00000036473.17	2986	2904	2367	2881	2573	2314	2441	2649.16	0.242281	0.10296	2.35315	0.0186151	0.128492
Nrp2	ENSMUSG00000025969.16	chr1	62742444	62857854	+	protein_coding	NRP2	ENSMUSG00000025969.16	711	779	569	646	778	738	593	686.152	0.242217	0.102942	2.35295	0.018625	0.128492
Chd6	ENSMUSG00000057133.15	chr2	160788898	160950995	-	protein_coding	CHD6	ENSMUSG00000057133.15	1734	1433	1177	1575	1601	1640	1651	1544.72	0.241302	0.102577	2.35239	0.0186532	0.128609
Rps14	ENSMUSG00000024608.12	chr18	60880170	60911618	+	protein_coding	RPS14	ENSMUSG00000024608.12	2367	3097	4640	4764	4119	4569	3993	3825.77	-0.189162	0.080441	-2.35157	0.0186945	0.128816
Mast1	ENSMUSG00000053693.17	chr8	85638532	85663988	-	protein_coding	MAST1	ENSMUSG00000053693.17	1097	974	920	830	1064	997	902	970.243	0.237753	0.101123	2.35114	0.0187162	0.128887
Tubb4b	ENSMUSG00000036752.5	chr2	25112172	25114714	-	protein_coding	TUBB4B	ENSMUSG00000036752.5	1603	2732	4174	3074	4104	3730	2914	3083.13	-0.240488	0.102299	-2.35082	0.0187319	0.128897
Erbb4	ENSMUSG00000062209.16	chr1	68071345	69147218	-	protein_coding	ERBB4	ENSMUSG00000062209.16	1277	1144	914	1270	945	1007	1108	1101.5	0.269716	0.114741	2.35066	0.0187403	0.128897
Tmsb10	ENSMUSG00000079523.9	chr6	72934330	72935731	-	protein_coding	TMSB10	ENSMUSG00000079523.9	134	292	679	312	731	764	578	473.237	-0.495041	0.210639	-2.35018	0.0187643	0.128985
Ankrd54	ENSMUSG00000033055.13	chr15	78937294	78947093	-	protein_coding	ANKRD54	ENSMUSG00000033055.13	85	166	295	261	231	256	201	205.346	-0.365004	0.155469	-2.34777	0.0188864	0.129718
Rraga	ENSMUSG00000070934.7	chr4	86493905	86495522	+	protein_coding	RRAGA	ENSMUSG00000070934.7	716	1518	2017	1927	1949	1559	1426	1534.72	-0.264506	0.112684	-2.34732	0.0189089	0.129718
Mst1r	ENSMUSG00000032584.13	chr9	107784072	107797582	+	protein_coding	MST1R	ENSMUSG00000032584.13	0	8	34	26	23	9	21	16.2483	-1.21625	0.518288	-2.34667	0.0189418	NA
Ttc9b	ENSMUSG00000007944.9	chr7	27353340	27356771	+	protein_coding	TTC9B	ENSMUSG00000007944.9	658	1563	2077	2180	2149	2325	1715	1737.33	-0.307605	0.131109	-2.34619	0.0189666	0.129718
Dok6	ENSMUSG00000073514.5	chr18	89310548	89787652	-	protein_coding	DOK6	ENSMUSG00000073514.5	8336	5765	3977	6594	6031	4356	5762	5929.24	0.337793	0.143976	2.34618	0.018967	0.129718
Spire2	ENSMUSG00000010154.8	chr8	124059452	124096254	+	protein_coding	SPIRE2	ENSMUSG00000010154.8	26	68	159	124	171	233	123	121.798	-0.603469	0.257224	-2.34608	0.0189718	0.129718
Gpd2	ENSMUSG00000026827.13	chr2	57127647	57260731	+	protein_coding	GPD2	ENSMUSG00000026827.13	4436	4674	3515	4317	4671	3780	4069	4208.13	0.221247	0.0943097	2.34596	0.0189779	0.129718
Atp4a	ENSMUSG00000005553.15	chr7	30411634	30424959	+	protein_coding	ATP4A	ENSMUSG00000005553.15	0	5	26	29	11	11	16	13.1603	-1.32448	0.564593	-2.34591	0.0189809	NA
Ppan	ENSMUSG00000004100.13	chr9	20799471	20803474	+	protein_coding	PPAN	ENSMUSG00000004100.13	42	61	136	126	129	156	93	101.37	-0.467353	0.199222	-2.3459	0.0189814	0.129718
Ier5	ENSMUSG00000056708.6	chr1	154972107	154975382	-	protein_coding	IER5	ENSMUSG00000056708.6	920	1218	1815	1767	1680	1727	1326	1451.52	-0.193296	0.0824026	-2.34575	0.0189891	0.129718
Megf10	ENSMUSG00000024593.16	chr18	57266162	57430539	+	protein_coding	MEGF10	ENSMUSG00000024593.16	848	689	579	796	671	854	928	766.963	0.274277	0.116936	2.34553	0.0190003	0.129718
Derl1	ENSMUSG00000022365.7	chr15	57732898	57755844	-	protein_coding	DERL1	ENSMUSG00000022365.7	469	752	1128	1104	1147	1169	1144	953.542	-0.258808	0.110352	-2.3453	0.0190117	0.129718
Nexmif	ENSMUSG00000046449.16	chrX	103121040	103244791	-	protein_coding	NEXMIF	ENSMUSG00000046449.16	2297	1838	1322	1650	1776	1127	1371	1654.52	0.342321	0.145963	2.34525	0.0190141	0.129718
B4galt1	ENSMUSG00000028413.14	chr4	40804602	40854005	-	protein_coding	B4GALT1	ENSMUSG00000028413.14	254	249	212	234	167	242	261	232.353	0.320524	0.136673	2.3452	0.019017	0.129718
Cep170	ENSMUSG00000057335.12	chr1	176561219	176641633	-	protein_coding	CEP170	ENSMUSG00000057335.12	2547	2311	1858	2232	2312	1821	2181	2191.73	0.252951	0.107867	2.34502	0.0190258	0.129718
Tbpl1	ENSMUSG00000071359.14	chr10	22579778	22607837	-	protein_coding	TBPL1	ENSMUSG00000071359.14	825	865	1337	1482	1416	1050	979	1109.22	-0.213895	0.0912176	-2.34489	0.0190329	0.129718
Hrh1	ENSMUSG00000053004.10	chr6	114374897	114460257	+	protein_coding	HRH1	ENSMUSG00000053004.10	239	241	451	418	429	393	313	344.893	-0.255067	0.108794	-2.34451	0.0190523	0.129718
Rab24	ENSMUSG00000034789.9	chr13	55467556	55469759	-	protein_coding	RAB24	ENSMUSG00000034789.9	52	216	349	334	264	163	179	212.998	-0.507481	0.216457	-2.34449	0.0190531	0.129718
Vmn1r4	ENSMUSG00000071893.8	chr6	56901000	56935085	+	protein_coding	VMN1R4	ENSMUSG00000071893.8	0	0	22	0	11	1	4	5.03668	-2.65807	1.13375	-2.34449	0.0190532	NA
Zfand2b	ENSMUSG00000026197.13	chr1	75145290	75148273	+	protein_coding	ZFAND2B	ENSMUSG00000026197.13	63	93	154	167	177	158	122	128.284	-0.369367	0.157619	-2.34342	0.0191081	0.130015
Zfp81	ENSMUSG00000003929.12	chr17	33548316	33577852	-	protein_coding	ZFP81	ENSMUSG00000003929.12	641	744	565	586	705	598	602	633.579	0.236708	0.101026	2.34303	0.0191277	0.130071
Ncoa2	ENSMUSG00000005886.15	chr1	13209329	13444307	-	protein_coding	NCOA2	ENSMUSG00000005886.15	3023	2660	2548	2590	2956	2726	2864	2765.19	0.207605	0.0886274	2.34245	0.0191578	0.130127
Snx12	ENSMUSG00000046032.17	chrX	100141392	100266169	-	protein_coding	SNX12	ENSMUSG00000046032.17	580	478	442	473	518	598	522	515.776	0.252834	0.10794	2.34235	0.0191625	0.130127
Cst6	ENSMUSG00000024846.7	chr19	5394733	5399602	-	protein_coding	CST6	ENSMUSG00000024846.7	10	3	52	17	40	27	23	23.2792	-0.982351	0.419396	-2.3423	0.0191653	NA
Plxdc2	ENSMUSG00000026748.14	chr2	16361115	16760650	+	protein_coding	PLXDC2	ENSMUSG00000026748.14	1604	1253	931	1261	1374	1032	1266	1257.94	0.298023	0.12724	2.3422	0.0191703	0.130127
Ago1	ENSMUSG00000041530.18	chr4	126328805	126362376	-	protein_coding	AGO1	ENSMUSG00000041530.18	1917	1563	1460	1620	1595	1444	1745	1628.78	0.248143	0.105974	2.34154	0.0192041	0.130234
Suclg1	ENSMUSG00000052738.15	chr6	73225365	73253894	+	protein_coding	SUCLG1	ENSMUSG00000052738.15	343	590	973	726	981	970	786	738.253	-0.289883	0.123824	-2.34108	0.0192278	0.130234
Ly6d	ENSMUSG00000034634.8	chr15	74633905	74635469	-	protein_coding	LY6D	ENSMUSG00000034634.8	0	0	0	30	8	0	4	5.55972	-2.83812	1.21233	-2.34106	0.0192293	NA
Trpm2	ENSMUSG00000009292.19	chr10	77743556	77806397	-	protein_coding	TRPM2	ENSMUSG00000009292.19	469	509	371	425	522	563	442	469.199	0.24773	0.105821	2.34104	0.0192303	0.130234
Rab6b	ENSMUSG00000032549.8	chr9	102988986	103062475	+	protein_coding	RAB6B	ENSMUSG00000032549.8	17910	19442	18018	18432	20879	20451	19196	19037	0.15033	0.0642157	2.34101	0.0192317	0.130234
Gpalpp1	ENSMUSG00000022008.5	chr14	76323676	76348200	-	protein_coding	GPALPP1	ENSMUSG00000022008.5	784	840	806	645	817	814	802	784.365	0.216818	0.0926392	2.34045	0.0192604	0.130244
Card10	ENSMUSG00000033170.15	chr15	78659338	78687242	-	protein_coding	CARD10	ENSMUSG00000033170.15	113	139	99	77	92	117	86	103.909	0.403739	0.172528	2.34014	0.0192766	0.130244
Adarb1	ENSMUSG00000020262.16	chr10	77126560	77254104	-	protein_coding	ADARB1	ENSMUSG00000020262.16	3197	2931	2600	3092	3217	3354	3057	3052.7	0.195473	0.0835337	2.34005	0.0192813	0.130244
Tmem50a	ENSMUSG00000028822.12	chr4	134625160	134642335	-	protein_coding	TMEM50A	ENSMUSG00000028822.12	425	927	1471	1038	1500	1456	1053	1078.39	-0.323188	0.138112	-2.34004	0.0192815	0.130244
Dab2	ENSMUSG00000022150.17	chr15	6329269	6470193	+	protein_coding	DAB2	ENSMUSG00000022150.17	216	360	179	205	272	211	245	241.017	0.345419	0.147627	2.3398	0.0192939	0.130244
Plekha2	ENSMUSG00000031557.17	chr8	25529160	25592392	-	protein_coding	PLEKHA2	ENSMUSG00000031557.17	402	320	313	310	305	368	329	336.884	0.284739	0.121702	2.33965	0.0193018	0.130244
Ndufv1	ENSMUSG00000037916.15	chr19	4057384	4062806	-	protein_coding	NDUFV1	ENSMUSG00000037916.15	899	1195	1810	1738	1563	1474	1329	1392.66	-0.193103	0.0825512	-2.3392	0.0193253	0.130326
Atrx	ENSMUSG00000031229.17	chrX	104841221	104973009	-	protein_coding	ATRX	ENSMUSG00000031229.17	6903	5420	3966	5652	5807	4393	4895	5345.35	0.291151	0.124479	2.33895	0.0193378	0.130333
Tent5a	ENSMUSG00000032265.15	chr9	85202492	85209401	-	protein_coding	TENT5A	ENSMUSG00000032265.15	48	66	139	213	109	146	161	120.884	-0.504317	0.215659	-2.33849	0.0193618	0.130417
Tsc2	ENSMUSG00000002496.11	chr17	24814790	24851604	-	protein_coding	TSC2	ENSMUSG00000002496.11	2483	2076	1915	2037	2338	2148	2026	2150.03	0.228013	0.0975172	2.33818	0.0193778	0.130448
Sfr1	ENSMUSG00000025066.11	chr19	47720121	47724027	+	protein_coding	SFR1	ENSMUSG00000025066.11	307	648	1130	703	989	920	762	749.781	-0.325625	0.139298	-2.33761	0.0194075	0.130554
Lrch2	ENSMUSG00000031290.15	chrX	146253371	146337077	-	protein_coding	LRCH2	ENSMUSG00000031290.15	1096	1011	676	927	952	653	961	905.432	0.311358	0.133205	2.33744	0.0194164	0.130554
Csrp2	ENSMUSG00000020186.8	chr10	110755650	110775483	+	protein_coding	CSRP2	ENSMUSG00000020186.8	0	9	43	21	47	55	17	25.3575	-1.19458	0.511108	-2.33724	0.0194267	NA
Rwdd2a	ENSMUSG00000032417.11	chr9	86454044	86456952	+	protein_coding	RWDD2A	ENSMUSG00000032417.11	60	156	337	201	224	235	212	194.902	-0.449895	0.192583	-2.33611	0.0194856	0.130877
Ank1	ENSMUSG00000031543.19	chr8	23464860	23640513	+	protein_coding	ANK1	ENSMUSG00000031543.19	544	480	425	384	556	608	519	501.089	0.268174	0.114802	2.33598	0.0194922	0.130877
Ndufc1	ENSMUSG00000037152.12	chr3	51312098	51316409	-	protein_coding	NDUFC1	ENSMUSG00000037152.12	173	339	461	611	410	373	349	374.856	-0.330124	0.14134	-2.33567	0.0195083	0.130877
Nrbp1	ENSMUSG00000029148.16	chr5	31398208	31408910	+	protein_coding	NRBP1	ENSMUSG00000029148.16	582	819	1047	1193	1267	1028	1048	968.674	-0.201859	0.0864259	-2.33563	0.0195104	0.130877
Agap1	ENSMUSG00000055013.17	chr1	89382528	89825339	+	protein_coding	AGAP1	ENSMUSG00000055013.17	3485	2165	2090	2525	2845	3085	2804	2727.62	0.280892	0.120304	2.33486	0.0195508	0.131036
Hsd17b7	ENSMUSG00000026675.13	chr1	169777104	169796810	-	protein_coding	HSD17B7	ENSMUSG00000026675.13	623	637	612	571	592	643	655	617.36	0.213399	0.0914086	2.33456	0.0195664	0.131036
4930503L19Rik	ENSMUSG00000044906.7	chr18	70585283	70605580	-	protein_coding	4930503L19RIK	ENSMUSG00000044906.7	212	255	135	219	187	186	218	202.568	0.34566	0.148065	2.33452	0.0195686	0.131036
Smpd5	ENSMUSG00000071724.6	chr15	76178548	76181096	+	protein_coding	SMPD5	ENSMUSG00000071724.6	38	9	0	0	10	10	12	12.4933	1.64456	0.70455	2.33419	0.0195856	NA
Ssu72	ENSMUSG00000029038.10	chr4	155789257	155818336	+	protein_coding	SSU72	ENSMUSG00000029038.10	334	465	807	629	670	656	539	568.072	-0.242953	0.104097	-2.3339	0.0196008	0.131175
Eid1	ENSMUSG00000091337.4	chr2	125515015	125516705	+	protein_coding	EID1	ENSMUSG00000091337.4	1113	2916	3795	3860	3509	2683	2852	2856.69	-0.305826	0.131113	-2.33254	0.0196725	0.131577
Gas1	ENSMUSG00000052957.9	chr13	60322219	60325179	-	protein_coding	GAS1	ENSMUSG00000052957.9	153	265	103	167	192	239	187	185.299	0.386574	0.165755	2.3322	0.0196901	0.131614
Tmx2	ENSMUSG00000050043.17	chr2	84501660	84509484	-	protein_coding	TMX2	ENSMUSG00000050043.17	1442	2124	3260	2649	3021	2909	2625	2499	-0.201254	0.0863014	-2.33199	0.0197012	0.131614
Lemd1	ENSMUSG00000079330.10	chr1	132119169	132186965	+	protein_coding	LEMD1	ENSMUSG00000079330.10	8	4	33	28	29	8	18	17.4335	-0.99633	0.427303	-2.33167	0.0197179	NA
Atxn10	ENSMUSG00000016541.11	chr15	85220446	85347413	+	protein_coding	ATXN10	ENSMUSG00000016541.11	2558	3517	5118	4852	4579	3802	3853	3939.61	-0.184014	0.0789234	-2.33154	0.0197247	0.131673
Fbxo25	ENSMUSG00000038365.9	chr8	13957803	13990522	+	protein_coding	FBXO25	ENSMUSG00000038365.9	612	725	1162	995	1134	978	856	898.899	-0.192807	0.0827097	-2.33113	0.0197466	0.131686
Tnpo1	ENSMUSG00000009470.18	chr13	98975527	99062892	-	protein_coding	TNPO1	ENSMUSG00000009470.18	3492	2429	1952	2857	2672	2273	2965	2690.34	0.298024	0.127861	2.33085	0.0197615	0.131708
Ccdc6	ENSMUSG00000048701.14	chr10	69932951	70029030	+	protein_coding	CCDC6	ENSMUSG00000048701.14	1327	1262	1195	1343	1162	1448	1262	1281.87	0.205214	0.0880625	2.33032	0.0197891	0.131815
Cope	ENSMUSG00000055681.15	chr8	70755168	70765643	+	protein_coding	COPE	ENSMUSG00000055681.15	124	338	744	394	643	817	527	486.662	-0.478013	0.205181	-2.32971	0.0198212	0.131833
Gemin5	ENSMUSG00000037275.15	chr11	58010828	58059365	-	protein_coding	GEMIN5	ENSMUSG00000037275.15	399	593	386	463	454	494	420	455.744	0.248198	0.106538	2.32967	0.0198234	0.131833
Oaz2	ENSMUSG00000040652.17	chr9	65575283	65597582	+	protein_coding	OAZ2	ENSMUSG00000040652.17	856	1615	2447	2081	1995	2059	1553	1741.32	-0.25588	0.109838	-2.32962	0.0198264	0.131833
Slitrk2	ENSMUSG00000036790.6	chrX	65692924	65704999	+	protein_coding	SLITRK2	ENSMUSG00000036790.6	1295	1200	984	1231	1068	971	1193	1140.25	0.255564	0.109732	2.32898	0.0198601	0.13198
Gm4951	ENSMUSG00000073555.2	chr18	60345152	60380892	+	protein_coding	GM4951	ENSMUSG00000073555.2	52	5	3	12	7	15	37	20.1889	1.23563	0.530641	2.32857	0.019882	NA
Arntl	ENSMUSG00000055116.9	chr7	112806672	112913333	+	protein_coding	ARNTL	ENSMUSG00000055116.9	138	296	383	403	460	348	293	319.071	-0.31825	0.136678	-2.32846	0.0198875	0.132085
Atox1	ENSMUSG00000018585.10	chr11	55337467	55352065	-	protein_coding	ATOX1	ENSMUSG00000018585.10	43	123	276	164	197	170	221	163.136	-0.499646	0.21462	-2.32805	0.0199094	0.132127
Atraid	ENSMUSG00000013622.16	chr5	31205656	31211967	+	protein_coding	ATRAID	ENSMUSG00000013622.16	161	412	652	492	597	464	516	452.327	-0.353714	0.151961	-2.32766	0.0199301	0.132127
Ppara	ENSMUSG00000022383.14	chr15	85619184	85687020	+	protein_coding	PPARA	ENSMUSG00000022383.14	176	97	53	107	73	64	96	98.9248	0.573238	0.246274	2.32765	0.0199309	0.132127
Ptafr	ENSMUSG00000056529.8	chr4	132291378	132309994	+	protein_coding	PTAFR	ENSMUSG00000056529.8	82	65	28	40	64	72	69	60.8569	0.562991	0.241903	2.32734	0.0199472	NA
Tlr6	ENSMUSG00000051498.8	chr5	65109374	65117440	-	protein_coding	TLR6	ENSMUSG00000051498.8	0	6	37	39	11	29	29	20.2644	-1.26073	0.541717	-2.32728	0.0199502	NA
Nova2	ENSMUSG00000030411.17	chr7	18659813	18699244	+	protein_coding	NOVA2	ENSMUSG00000030411.17	2586	2449	2229	2323	2743	2671	2362	2471.26	0.193839	0.083291	2.32725	0.0199518	0.132127
Rpl10	ENSMUSG00000008682.14	chrX	73314418	73316741	+	protein_coding	RPL10	ENSMUSG00000008682.14	1337	2113	3106	2640	3202	3177	2606	2511.17	-0.22201	0.0954024	-2.32709	0.0199605	0.132127
Ndufv2	ENSMUSG00000024099.16	chr17	66385633	66408554	-	protein_coding	NDUFV2	ENSMUSG00000024099.16	453	855	1440	1037	1231	1243	1141	1019.07	-0.28754	0.123578	-2.32679	0.0199763	0.132127
Dkkl1	ENSMUSG00000030792.9	chr7	44856943	44861571	-	protein_coding	DKKL1	ENSMUSG00000030792.9	77	152	356	203	249	312	172	207.712	-0.441797	0.189884	-2.32666	0.0199832	0.132127
Exoc4	ENSMUSG00000029763.18	chr6	33226020	33950914	+	protein_coding	EXOC4	ENSMUSG00000029763.18	1546	1381	1251	1360	1530	1444	1442	1420.57	0.212472	0.0913321	2.32636	0.0199992	0.132127
Osbp2	ENSMUSG00000020435.18	chr11	3653731	3813903	-	protein_coding	OSBP2	ENSMUSG00000020435.18	473	747	1098	939	1069	951	844	847.583	-0.22005	0.0945928	-2.32628	0.0200034	0.132127
Arpc1a	ENSMUSG00000029621.15	chr5	145020640	145045571	+	protein_coding	ARPC1A	ENSMUSG00000029621.15	1316	1972	2696	2644	2695	2530	2413	2256.79	-0.185616	0.0797948	-2.32616	0.0200098	0.132127
Pnrc1	ENSMUSG00000040128.10	chr4	33245423	33290163	-	protein_coding	PNRC1	ENSMUSG00000040128.10	341	569	824	778	812	800	688	664.585	-0.242788	0.104395	-2.32566	0.0200367	0.132208
Fads6	ENSMUSG00000044788.11	chr11	115170448	115188489	-	protein_coding	FADS6	ENSMUSG00000044788.11	339	369	329	295	336	453	408	358.979	0.255945	0.110092	2.32483	0.020081	0.132208
Gps1	ENSMUSG00000025156.18	chr11	120675098	120679928	+	protein_coding	GPS1	ENSMUSG00000025156.18	692	948	1408	1218	1728	1552	1173	1203.45	-0.234842	0.101018	-2.32475	0.0200854	0.132208
Als2	ENSMUSG00000026024.15	chr1	59202085	59276390	-	protein_coding	ALS2	ENSMUSG00000026024.15	826	652	551	528	799	668	628	668.135	0.29094	0.125149	2.32474	0.0200857	0.132208
Mertk	ENSMUSG00000014361.6	chr2	128540876	128644814	+	protein_coding	MERTK	ENSMUSG00000014361.6	1155	1355	1079	1250	1270	1394	1631	1295.04	0.21127	0.0908801	2.32471	0.0200873	0.132208
Pcsk7	ENSMUSG00000035382.10	chr9	45817795	45841024	+	protein_coding	PCSK7	ENSMUSG00000035382.10	94	141	209	227	271	226	185	186.031	-0.326138	0.140325	-2.32416	0.0201167	0.132208
Acot13	ENSMUSG00000006717.8	chr13	25001931	25015523	-	protein_coding	ACOT13	ENSMUSG00000006717.8	303	364	618	538	608	593	485	486.075	-0.232236	0.0999314	-2.32396	0.0201277	0.132208
Kcnj4	ENSMUSG00000044216.8	chr15	79367915	79389442	-	protein_coding	KCNJ4	ENSMUSG00000044216.8	898	1513	2297	2142	1865	2101	1488	1701.33	-0.244151	0.105066	-2.3238	0.0201365	0.132208
Mnat1	ENSMUSG00000021103.13	chr12	73170491	73320762	+	protein_coding	MNAT1	ENSMUSG00000021103.13	74	91	162	204	156	156	122	133.066	-0.367778	0.158299	-2.32331	0.0201624	0.132208
Ppp1ca	ENSMUSG00000040385.8	chr19	4242064	4245419	+	protein_coding	PPP1CA	ENSMUSG00000040385.8	591	1127	1981	1412	1747	1994	1647	1440.93	-0.313113	0.13477	-2.32331	0.0201627	0.132208
Rassf4	ENSMUSG00000042129.9	chr6	116609969	116650913	-	protein_coding	RASSF4	ENSMUSG00000042129.9	208	121	84	154	106	185	184	150.893	0.464132	0.199798	2.32301	0.0201787	0.132208
Ppp4r1	ENSMUSG00000061950.18	chr17	66089568	66148921	+	protein_coding	PPP4R1	ENSMUSG00000061950.18	579	559	547	449	555	589	525	542.747	0.236791	0.101933	2.323	0.020179	0.132208
4933434E20Rik	ENSMUSG00000027942.18	chr3	89958943	89970648	+	protein_coding	4933434E20RIK	ENSMUSG00000027942.18	142	196	294	386	291	292	255	256.509	-0.300512	0.129368	-2.32293	0.0201828	0.132208
Atp5g1	ENSMUSG00000006057.16	chr11	95959678	95966496	-	protein_coding	ATP5G1	ENSMUSG00000006057.16	136	478	748	603	734	754	576	548.625	-0.422333	0.181812	-2.3229	0.0201844	0.132208
Wbp11	ENSMUSG00000030216.13	chr6	136790652	136805231	-	protein_coding	WBP11	ENSMUSG00000030216.13	753	1121	1471	1439	1717	1439	1181	1263.78	-0.198594	0.0855037	-2.32264	0.0201984	0.132224
Smad5	ENSMUSG00000021540.17	chr13	56850823	56890190	+	protein_coding	SMAD5	ENSMUSG00000021540.17	1215	1099	954	1204	1048	1140	1315	1139.14	0.232651	0.1002	2.32186	0.0202403	0.132422
Upf3a	ENSMUSG00000038398.9	chr8	13835615	13849193	+	protein_coding	UPF3A	ENSMUSG00000038398.9	95	112	235	209	271	299	202	194.72	-0.388589	0.167378	-2.32162	0.0202532	0.13243
Itsn1	ENSMUSG00000022957.21	chr16	91526169	91717485	+	protein_coding	ITSN1	ENSMUSG00000022957.21	3906	3031	2599	3308	3559	3409	3178	3292.33	0.241811	0.104178	2.32114	0.0202794	0.132478
Tmppe	ENSMUSG00000079260.4	chr9	114230173	114236344	+	protein_coding	TMPPE	ENSMUSG00000079260.4	185	135	103	86	150	168	112	135.647	0.430591	0.185536	2.32079	0.020298	0.132495
Ankfy1	ENSMUSG00000020790.15	chr11	72580832	72662972	+	protein_coding	ANKFY1	ENSMUSG00000020790.15	1744	1270	1033	1320	1522	1314	1263	1362.18	0.281793	0.12145	2.32023	0.0203282	0.132616
Dzip1	ENSMUSG00000042156.17	chr14	119112932	119162872	-	protein_coding	DZIP1	ENSMUSG00000042156.17	1424	1278	1106	1136	1517	1382	1303	1304.41	0.227034	0.0978816	2.31947	0.0203695	0.13281
Lmln	ENSMUSG00000022802.3	chr16	32882891	32948065	+	protein_coding	LMLN	ENSMUSG00000022802.3	367	388	346	314	298	304	354	340.168	0.27851	0.12012	2.31859	0.0204174	0.132907
Psmg2	ENSMUSG00000024537.6	chr18	67774669	67787232	+	protein_coding	PSMG2	ENSMUSG00000024537.6	55	163	224	248	250	202	139	174.922	-0.431047	0.185968	-2.31786	0.0204571	0.132907
Uhrf1bp1	ENSMUSG00000039512.13	chr17	28075415	28119015	+	protein_coding	UHRF1BP1	ENSMUSG00000039512.13	480	447	396	379	476	456	503	447.932	0.251175	0.10838	2.31754	0.0204742	0.132907
Rpl9-ps6	ENSMUSG00000062456.5	chr19	32443265	32443978	-	protein_coding	RPL9-PS6	ENSMUSG00000062456.5	41	60	155	109	108	100	116	94.6632	-0.4611	0.198994	-2.31715	0.0204955	0.132907
Trpc6	ENSMUSG00000031997.10	chr9	8544143	8680742	+	protein_coding	TRPC6	ENSMUSG00000031997.10	324	355	230	248	348	274	272	293.945	0.308296	0.133052	2.3171	0.0204981	0.132907
Ddx39b	ENSMUSG00000019432.16	chr17	35460722	35472683	+	protein_coding	DDX39B	ENSMUSG00000019432.16	614	1122	1595	1306	2004	1684	1487	1348.35	-0.280697	0.121141	-2.3171	0.0204982	0.132907
Secisbp2l	ENSMUSG00000035093.17	chr2	125578906	125624790	-	protein_coding	SECISBP2L	ENSMUSG00000035093.17	3808	3398	2678	3695	3622	3374	3734	3473.5	0.227993	0.0983992	2.31702	0.0205024	0.132907
Qpctl	ENSMUSG00000030407.3	chr7	18873627	18883216	-	protein_coding	QPCTL	ENSMUSG00000030407.3	156	201	343	276	378	290	242	260.674	-0.282981	0.122146	-2.31674	0.0205178	0.132907
Sox4	ENSMUSG00000076431.5	chr13	29132902	29137696	-	protein_coding	SOX4	ENSMUSG00000076431.5	625	645	470	637	644	721	629	621.617	0.233875	0.100972	2.31625	0.0205449	0.132907
Sf3a3	ENSMUSG00000028902.5	chr4	124608569	124626253	+	protein_coding	SF3A3	ENSMUSG00000028902.5	120	261	411	375	382	343	380	312.206	-0.344545	0.148772	-2.31592	0.0205625	0.132907
Ndufa11	ENSMUSG00000002379.8	chr17	57024767	57029141	+	protein_coding	NDUFA11	ENSMUSG00000002379.8	88	338	659	402	625	686	565	455.878	-0.503479	0.217412	-2.31579	0.0205699	0.132907
Arhgap42	ENSMUSG00000050730.18	chr9	8994330	9239106	-	protein_coding	ARHGAP42	ENSMUSG00000050730.18	488	531	386	541	366	452	541	473.245	0.285671	0.123364	2.31568	0.0205755	0.132907
Scai	ENSMUSG00000035236.18	chr2	38956226	39080746	-	protein_coding	SCAI	ENSMUSG00000035236.18	2863	1991	1639	2318	1965	1647	2024	2094.27	0.312455	0.134939	2.31553	0.0205838	0.132907
Dyrk3	ENSMUSG00000016526.9	chr1	131055192	131066077	-	protein_coding	DYRK3	ENSMUSG00000016526.9	96	121	284	229	175	209	178	178.422	-0.366513	0.158289	-2.31547	0.0205872	0.132907
Fkbp3	ENSMUSG00000020949.10	chr12	65109198	65120781	-	protein_coding	FKBP3	ENSMUSG00000020949.10	353	670	1098	812	1019	952	942	804.745	-0.292433	0.126302	-2.31534	0.0205944	0.132907
Mrpl18	ENSMUSG00000057388.10	chr17	13130236	13135232	-	protein_coding	MRPL18	ENSMUSG00000057388.10	163	173	270	338	357	258	287	255.629	-0.29013	0.125357	-2.31444	0.0206435	0.133149
Pomt2	ENSMUSG00000034126.6	chr12	87153635	87194742	-	protein_coding	POMT2	ENSMUSG00000034126.6	518	349	420	301	360	498	434	413.946	0.321508	0.138931	2.31416	0.020659	0.133173
Galt	ENSMUSG00000036073.18	chr4	41755228	41758695	+	protein_coding	GALT	ENSMUSG00000036073.18	175	287	498	384	523	550	350	379.375	-0.328098	0.141817	-2.31354	0.0206932	0.133318
S100b	ENSMUSG00000033208.8	chr10	76089687	76096993	+	protein_coding	S100B	ENSMUSG00000033208.8	545	1062	1624	1613	1460	1705	1620	1324.1	-0.298595	0.129084	-2.31318	0.020713	0.13337
Rfc5	ENSMUSG00000029363.15	chr5	117516168	117527112	-	protein_coding	RFC5	ENSMUSG00000029363.15	234	202	213	114	164	228	183	192.672	0.380626	0.164639	2.31188	0.0207844	0.133755
Cdh12	ENSMUSG00000040452.10	chr15	20449351	21589619	+	protein_coding	CDH12	ENSMUSG00000040452.10	564	483	314	472	365	272	424	421.157	0.376672	0.162963	2.31139	0.0208111	0.133788
Txndc9	ENSMUSG00000058407.13	chr1	38024270	38036974	-	protein_coding	TXNDC9	ENSMUSG00000058407.13	242	429	780	540	599	466	587	503.649	-0.307502	0.13304	-2.31136	0.0208131	0.133788
Unkl	ENSMUSG00000015127.15	chr17	25407371	25453417	+	protein_coding	UNKL	ENSMUSG00000015127.15	399	451	390	318	431	422	407	401.426	0.245874	0.10644	2.30999	0.0208889	0.1342
Nfkbib	ENSMUSG00000030595.16	chr7	28457676	28466937	-	protein_coding	NFKBIB	ENSMUSG00000030595.16	44	159	311	194	293	294	236	207.711	-0.509838	0.220732	-2.30976	0.0209014	0.134204
Rps17	ENSMUSG00000061787.16	chr7	80992480	80995002	-	protein_coding	RPS17	ENSMUSG00000061787.16	412	560	980	821	985	1096	886	790.56	-0.272822	0.118229	-2.30757	0.0210229	0.134767
Cntn2	ENSMUSG00000053024.15	chr1	132437165	132470994	-	protein_coding	CNTN2	ENSMUSG00000053024.15	2534	1663	1615	2198	1712	2453	2601	2118.42	0.292129	0.126597	2.30755	0.0210244	0.134767
Cd72	ENSMUSG00000028459.12	chr4	43446462	43454628	-	protein_coding	CD72	ENSMUSG00000028459.12	0	0	15	8	21	12	26	10.9177	-1.76038	0.762998	-2.30719	0.021044	NA
Ebna1bp2	ENSMUSG00000028729.16	chr4	118477996	118484973	+	protein_coding	EBNA1BP2	ENSMUSG00000028729.16	253	332	451	555	531	468	418	416.708	-0.235459	0.102066	-2.30692	0.0210593	0.134915
Ubr3	ENSMUSG00000044308.18	chr2	69727590	69854357	+	protein_coding	UBR3	ENSMUSG00000044308.18	5737	5155	4525	5266	5345	4593	5336	5146.55	0.219832	0.0953176	2.30631	0.0210933	0.134938
Chmp4b	ENSMUSG00000038467.16	chr2	154493625	154536705	+	protein_coding	CHMP4B	ENSMUSG00000038467.16	698	1527	2199	1861	2203	2243	1735	1712.13	-0.287871	0.124822	-2.30626	0.0210962	0.134938
Nptxr	ENSMUSG00000022421.21	chr15	79670552	79688967	-	protein_coding	NPTXR	ENSMUSG00000022421.21	21214	20276	21120	14218	21193	21653	17146	19528.3	0.234505	0.101684	2.30622	0.0210985	0.134938
Nkain3	ENSMUSG00000055761.15	chr4	20118874	20778866	-	protein_coding	NKAIN3	ENSMUSG00000055761.15	174	89	28	42	113	53	54	83.0952	0.72183	0.313027	2.30597	0.0211125	NA
Chrna2	ENSMUSG00000022041.11	chr14	66372488	66390397	+	protein_coding	CHRNA2	ENSMUSG00000022041.11	31	8	3	0	7	5	12	10.4503	1.48987	0.646424	2.30478	0.021179	NA
Eya2	ENSMUSG00000017897.19	chr2	165436952	165613647	+	protein_coding	EYA2	ENSMUSG00000017897.19	50	98	19	56	37	54	46	52.0263	0.638031	0.276843	2.30467	0.021185	NA
Klhl35	ENSMUSG00000035298.9	chr7	99115211	99123229	+	protein_coding	KLHL35	ENSMUSG00000035298.9	0	3	31	23	13	17	35	16.4149	-1.36276	0.591446	-2.30411	0.0212165	NA
Rc3h1	ENSMUSG00000040423.12	chr1	160733988	160802548	+	protein_coding	RC3H1	ENSMUSG00000040423.12	1672	1356	1291	1374	1394	1239	1462	1406.04	0.247938	0.107616	2.30391	0.0212279	0.135689
Chml	ENSMUSG00000078185.4	chr1	175509803	175520467	-	protein_coding	CHML	ENSMUSG00000078185.4	440	480	330	371	446	362	344	397.582	0.285441	0.123923	2.30338	0.0212575	0.135802
Rab30	ENSMUSG00000030643.15	chr7	92390811	92493743	+	protein_coding	RAB30	ENSMUSG00000030643.15	980	916	653	922	804	662	867	835.544	0.28702	0.124644	2.30273	0.0212941	0.13589
Prmt1	ENSMUSG00000109324.3	chr7	44625413	44635992	-	protein_coding	PRMT1	ENSMUSG00000109324.3	272	693	1001	946	839	855	690	727.832	-0.323486	0.14048	-2.30271	0.0212951	0.13589
Gm21992	ENSMUSG00000096370.9	chr19	4792941	4861640	-	protein_coding	GM21992	ENSMUSG00000096370.9	0	1	18	5	15	8	8	7.28363	-1.73708	0.754397	-2.30261	0.0213009	NA
Ptchd4	ENSMUSG00000042256.6	chr17	42626838	42815968	+	protein_coding	PTCHD4	ENSMUSG00000042256.6	114	67	41	47	76	63	87	72.5164	0.552906	0.240215	2.30171	0.0213513	NA
Dync2h1	ENSMUSG00000047193.17	chr9	6928503	7184446	-	protein_coding	DYNC2H1	ENSMUSG00000047193.17	1272	831	689	763	1069	823	758	898.338	0.330235	0.143496	2.30136	0.0213715	0.136195
Ankrd12	ENSMUSG00000034647.16	chr17	66272693	66384084	-	protein_coding	ANKRD12	ENSMUSG00000034647.16	3274	2758	2082	2871	2779	2123	2800	2691.12	0.275754	0.119828	2.30126	0.0213772	0.136195
Uggt2	ENSMUSG00000042104.19	chr14	119222451	119336842	-	protein_coding	UGGT2	ENSMUSG00000042104.19	476	371	234	335	441	364	367	372.713	0.339252	0.14743	2.30111	0.0213855	0.136195
Disp3	ENSMUSG00000041544.12	chr4	148324721	148372422	-	protein_coding	DISP3	ENSMUSG00000041544.12	717	558	524	566	608	646	563	599.473	0.25852	0.112358	2.30086	0.0213994	0.136195
Cd163	ENSMUSG00000008845.10	chr6	124281615	124307486	+	protein_coding	CD163	ENSMUSG00000008845.10	90	214	84	104	82	81	89	107.197	0.498875	0.216828	2.30079	0.0214037	0.136195
Rpl29	ENSMUSG00000048758.15	chr9	106306653	106308767	+	protein_coding	RPL29	ENSMUSG00000048758.15	203	783	1325	952	967	1009	862	833.448	-0.417664	0.18155	-2.30055	0.0214172	0.136195
Cfdp1	ENSMUSG00000031954.7	chr8	112495123	112580923	-	protein_coding	CFDP1	ENSMUSG00000031954.7	122	297	672	305	537	616	378	398.381	-0.452049	0.196511	-2.30037	0.0214273	0.136195
Hnrnpc	ENSMUSG00000060373.16	chr14	52310834	52341485	-	protein_coding	HNRNPC	ENSMUSG00000060373.16	1474	2321	2769	3253	3243	2784	2336	2520.47	-0.195444	0.0849772	-2.29996	0.0214503	0.136195
Nlrp3	ENSMUSG00000032691.15	chr11	59432394	59457782	+	protein_coding	NLRP3	ENSMUSG00000032691.15	68	49	28	11	34	20	27	35.6559	0.789528	0.343359	2.29942	0.0214811	NA
Tmem170b	ENSMUSG00000087370.4	chr13	41759383	41794831	+	protein_coding	TMEM170B	ENSMUSG00000087370.4	3843	2249	2028	2678	2449	1939	2261	2543.43	0.340587	0.148144	2.29903	0.0215034	0.136455
Phax	ENSMUSG00000008301.12	chr18	56695515	56720784	+	protein_coding	PHAX	ENSMUSG00000008301.12	152	301	495	399	416	400	268	334.573	-0.325086	0.141427	-2.29862	0.0215268	0.136528
Ahsa1	ENSMUSG00000021037.8	chr12	87313253	87320772	+	protein_coding	AHSA1	ENSMUSG00000021037.8	270	454	716	593	778	801	549	571.516	-0.292541	0.127299	-2.29806	0.0215586	0.136653
Abhd15	ENSMUSG00000000686.12	chr11	77405947	77429433	+	protein_coding	ABHD15	ENSMUSG00000000686.12	9	54	12	8	10	23	38	22.0515	0.990864	0.431421	2.29675	0.0216332	NA
Nbeal1	ENSMUSG00000073664.12	chr1	60219758	60377487	+	protein_coding	NBEAL1	ENSMUSG00000073664.12	1403	890	645	1011	1055	789	1054	993.356	0.345452	0.150418	2.29661	0.0216411	0.137097
Gdi1	ENSMUSG00000015291.11	chrX	73348604	73355468	+	protein_coding	GDI1	ENSMUSG00000015291.11	4312	7048	9762	8781	9032	8353	7493	7599.94	-0.190673	0.0830376	-2.29622	0.0216632	0.137097
Gm16286	ENSMUSG00000024571.16	chr18	80249980	80255956	+	protein_coding	GM16286	ENSMUSG00000024571.16	491	981	1639	1209	1293	1370	1233	1131.83	-0.287391	0.125159	-2.2962	0.0216646	0.137097
Psmg1	ENSMUSG00000022913.17	chr16	95781133	95792160	-	protein_coding	PSMG1	ENSMUSG00000022913.17	71	96	169	211	153	133	155	136.417	-0.374058	0.162936	-2.29573	0.0216912	0.137189
Map3k1	ENSMUSG00000021754.18	chr13	111882962	111945527	-	protein_coding	MAP3K1	ENSMUSG00000021754.18	297	238	178	259	218	282	328	258.209	0.337091	0.146932	2.2942	0.0217793	0.137591
Kcna3	ENSMUSG00000047959.5	chr3	106943485	106945386	+	protein_coding	KCNA3	ENSMUSG00000047959.5	311	198	55	177	221	146	201	192.283	0.553674	0.241351	2.29406	0.021787	0.137591
Slc38a2	ENSMUSG00000022462.8	chr15	96585273	96597611	-	protein_coding	SLC38A2	ENSMUSG00000022462.8	3542	4158	3509	3680	4016	3477	4045	3756.88	0.182029	0.0793502	2.29399	0.021791	0.137591
Nr2f2	ENSMUSG00000030551.15	chr7	70001692	70016483	-	protein_coding	NR2F2	ENSMUSG00000030551.15	247	325	228	182	254	205	210	236.925	0.330101	0.143923	2.2936	0.0218135	0.137657
Gnaq	ENSMUSG00000024639.6	chr19	16110195	16364827	+	protein_coding	GNAQ	ENSMUSG00000024639.6	6747	6341	5192	6436	6024	5206	5472	5939.09	0.232814	0.101524	2.29319	0.0218372	0.137676
Arhgdig	ENSMUSG00000073433.12	chr17	26418157	26426760	-	protein_coding	ARHGDIG	ENSMUSG00000073433.12	183	338	647	390	537	534	429	420.155	-0.333657	0.145503	-2.29313	0.0218406	0.137676
Cbx5	ENSMUSG00000009575.15	chr15	103099971	103148243	-	protein_coding	CBX5	ENSMUSG00000009575.15	6502	5261	4390	5654	5406	4699	4692	5266.28	0.256265	0.111764	2.2929	0.0218536	0.137681
Pgm2l1	ENSMUSG00000030729.18	chr7	99876601	99928075	+	protein_coding	PGM2L1	ENSMUSG00000030729.18	23433	15176	13181	15956	16471	11412	13223	15853	0.329645	0.143782	2.29267	0.0218668	0.137688
Ppdpf	ENSMUSG00000016344.15	chr2	180829040	180830564	+	protein_coding	PPDPF	ENSMUSG00000016344.15	176	297	567	404	644	695	539	453.441	-0.381749	0.16662	-2.29113	0.0219557	0.138096
Kif3c	ENSMUSG00000020668.11	chr12	3415132	3456494	+	protein_coding	KIF3C	ENSMUSG00000020668.11	3382	2695	2769	2653	3105	3247	2696	2936.37	0.220985	0.0965061	2.28985	0.0220299	0.138407
Tmem126b	ENSMUSG00000030614.9	chr7	90116646	90125209	-	protein_coding	TMEM126B	ENSMUSG00000030614.9	288	352	596	615	530	334	408	434.752	-0.284908	0.124423	-2.28983	0.0220315	0.138407
Plec	ENSMUSG00000022565.16	chr15	76055174	76116774	-	protein_coding	PLEC	ENSMUSG00000022565.16	3335	2835	2674	2128	3521	3953	2760	3019.12	0.260028	0.113567	2.28965	0.0220417	0.138407
Slc47a1	ENSMUSG00000010122.15	chr11	61234227	61269171	-	protein_coding	SLC47A1	ENSMUSG00000010122.15	101	79	21	6	75	52	33	54.7377	0.874135	0.38179	2.28957	0.0220463	NA
Ndufaf3	ENSMUSG00000070283.5	chr9	108442736	108444633	-	protein_coding	NDUFAF3	ENSMUSG00000070283.5	98	231	395	292	366	353	309	279.814	-0.373136	0.16299	-2.28932	0.0220607	0.138451
Pard3	ENSMUSG00000025812.19	chr8	127790643	128338767	+	protein_coding	PARD3	ENSMUSG00000025812.19	356	362	322	262	371	387	391	349.188	0.263639	0.115185	2.28882	0.0220895	0.138555
Tmem258	ENSMUSG00000036372.15	chr19	10181378	10185188	+	protein_coding	TMEM258	ENSMUSG00000036372.15	17	62	83	158	142	147	127	99.343	-0.624869	0.273066	-2.28834	0.0221176	0.138655
Taf12	ENSMUSG00000028899.12	chr4	132001686	132023077	+	protein_coding	TAF12	ENSMUSG00000028899.12	76	118	213	188	185	122	136	143.485	-0.361203	0.157891	-2.28768	0.0221564	0.138815
Atp5d	ENSMUSG00000003072.16	chr10	79974466	79981652	+	protein_coding	ATP5D	ENSMUSG00000003072.16	367	1075	1819	1224	1624	1750	1434	1268.77	-0.380265	0.166259	-2.28719	0.0221849	0.138815
Nenf	ENSMUSG00000037499.10	chr1	191038986	191050391	-	protein_coding	NENF	ENSMUSG00000037499.10	88	331	520	547	401	519	246	360.963	-0.470104	0.205541	-2.28716	0.0221866	0.138815
Slitrk4	ENSMUSG00000046699.15	chrX	63308491	63320602	-	protein_coding	SLITRK4	ENSMUSG00000046699.15	2235	1715	1029	1779	1700	1159	1338	1592.27	0.351111	0.15352	2.28707	0.0221919	0.138815
Paxx	ENSMUSG00000047617.12	chr2	25345153	25351106	-	protein_coding	PAXX	ENSMUSG00000047617.12	62	84	177	171	168	202	159	140.083	-0.406863	0.177913	-2.28686	0.0222041	0.138815
Polr2e	ENSMUSG00000004667.19	chr10	79871783	79875629	-	protein_coding	POLR2E	ENSMUSG00000004667.19	69	177	364	214	394	432	295	263.591	-0.488581	0.213674	-2.28657	0.0222212	0.138846
Ap1s1	ENSMUSG00000004849.15	chr5	137063847	137074989	-	protein_coding	AP1S1	ENSMUSG00000004849.15	949	1487	2404	1850	2122	2239	1813	1777.89	-0.230693	0.100917	-2.28597	0.0222561	0.138988
Cnot6l	ENSMUSG00000034724.19	chr5	96218192	96312030	-	protein_coding	CNOT6L	ENSMUSG00000034724.19	2102	1845	1470	2004	1726	1547	1820	1797.9	0.255466	0.111774	2.28556	0.0222799	0.138993
Cd9	ENSMUSG00000030342.9	chr6	125437229	125471754	-	protein_coding	CD9	ENSMUSG00000030342.9	115	390	586	615	661	802	610	512.999	-0.452149	0.19783	-2.28554	0.0222813	0.138993
Sod1	ENSMUSG00000022982.11	chr16	90017642	90023217	+	protein_coding	SOD1	ENSMUSG00000022982.11	314	733	1267	825	1329	1420	1009	940.638	-0.374168	0.163768	-2.28474	0.0223281	0.139149
Rps24	ENSMUSG00000025290.18	chr14	24537193	24547027	+	protein_coding	RPS24	ENSMUSG00000025290.18	1202	2412	4100	2970	3196	3696	3158	2853.11	-0.288575	0.126318	-2.28452	0.022341	0.139149
Smc2	ENSMUSG00000028312.20	chr4	52439243	52488260	+	protein_coding	SMC2	ENSMUSG00000028312.20	292	258	204	192	274	224	265	245.693	0.319934	0.140053	2.28438	0.022349	0.139149
Higd1a	ENSMUSG00000038412.9	chr9	121677629	121687428	-	protein_coding	HIGD1A	ENSMUSG00000038412.9	273	488	719	646	664	619	462	534.613	-0.262927	0.11511	-2.28414	0.0223635	0.139149
Sumo1	ENSMUSG00000026021.16	chr1	59625717	59709993	-	protein_coding	SUMO1	ENSMUSG00000026021.16	731	1048	1576	1472	1351	1128	1105	1170.23	-0.210409	0.0921204	-2.28407	0.0223674	0.139149
1600014C10Rik	ENSMUSG00000054676.18	chr7	37882642	37896992	+	protein_coding	1600014C10RIK	ENSMUSG00000054676.18	234	383	557	558	534	530	456	449.357	-0.250292	0.109595	-2.28379	0.022384	0.139176
Ppp1r9b	ENSMUSG00000038976.13	chr11	94881861	94897725	+	protein_coding	PPP1R9B	ENSMUSG00000038976.13	19818	21179	18417	15312	24212	27112	19559	20617.3	0.221497	0.0969967	2.28355	0.0223978	0.139186
Ppid	ENSMUSG00000027804.14	chr3	79498649	79510957	+	protein_coding	PPID	ENSMUSG00000027804.14	468	833	1076	1045	1216	966	918	901.705	-0.229465	0.100502	-2.28319	0.0224193	0.139233
Rps18	ENSMUSG00000008668.16	chr17	34170973	34174975	-	protein_coding	RPS18	ENSMUSG00000008668.16	411	1047	1777	1274	1491	1746	1370	1247.25	-0.35178	0.154086	-2.28301	0.0224297	0.139233
Ylpm1	ENSMUSG00000021244.16	chr12	85043095	85117289	+	protein_coding	YLPM1	ENSMUSG00000021244.16	2677	2233	1824	2239	2553	2189	2082	2263.95	0.243171	0.10658	2.28158	0.0225142	0.139681
4933416I08Rik	ENSMUSG00000079593.12	chrX	52576568	52610946	-	protein_coding	4933416I08RIK	ENSMUSG00000079593.12	56	158	329	151	416	325	303	235.335	-0.534655	0.234577	-2.27923	0.0226534	0.140447
Fgf14	ENSMUSG00000025551.14	chr14	124215319	124914539	-	protein_coding	FGF14	ENSMUSG00000025551.14	1242	1129	905	1105	965	803	952	1024.08	0.281412	0.123476	2.27908	0.0226624	0.140447
Npy	ENSMUSG00000029819.7	chr6	49799690	49806487	+	protein_coding	NPY	ENSMUSG00000029819.7	76	93	215	166	193	204	186	155.625	-0.382806	0.167985	-2.27882	0.022678	0.140468
Prr3	ENSMUSG00000038500.16	chr17	36283433	36291128	-	protein_coding	PRR3	ENSMUSG00000038500.16	145	316	490	419	422	349	376	346.835	-0.319124	0.140088	-2.27803	0.0227248	0.140484
Etv6	ENSMUSG00000030199.17	chr6	134012663	134247121	+	protein_coding	ETV6	ENSMUSG00000030199.17	658	727	646	615	722	707	688	677.086	0.198232	0.0870238	2.27791	0.0227321	0.140484
Cnot9	ENSMUSG00000026174.10	chr1	74545217	74570001	+	protein_coding	CNOT9	ENSMUSG00000026174.10	223	381	517	584	562	482	533	453.234	-0.268089	0.117697	-2.2778	0.0227385	0.140484
Cd63	ENSMUSG00000025351.15	chr10	128736858	128748691	+	protein_coding	CD63	ENSMUSG00000025351.15	407	575	748	982	896	920	756	729.993	-0.239639	0.105215	-2.27762	0.0227492	0.140484
Prmt2	ENSMUSG00000020230.16	chr10	76043056	76073699	-	protein_coding	PRMT2	ENSMUSG00000020230.16	405	762	1224	839	1097	927	782	832.935	-0.273097	0.119905	-2.27761	0.0227501	0.140484
[truncated: 935 more rows]

## Sheet: Supplementary Table 7
Supplementary Table 7 catRAPID predicted RBPs binding between the Alt and Ref alleles of PAXIP1-AS1
Protein_ID	RNA_ID	rnaFrag_start	rnaFrag_end	Ref：Z_score	Alt：Z-socre	Z_score (Alt-Ref)
Q15022_SUZ12	ENST00000608317.1	1801	1892	5.86	5.86	0
P54253_ATXN1	ENST00000608317.1	1801	1892	5.71	5.71	0
P54253_ATXN1	ENST00000608317.1	1756	1847	5.62	5.62	0
Q15022_SUZ12	ENST00000608317.1	1756	1847	5.61	5.61	0
Q9H501_ESF1	ENST00000608317.1	1801	1892	5.5	5.5	0
O43290_SART1	ENST00000608317.1	1801	1892	5.49	5.49	0
P36776_LONP1	ENST00000608317.1	1756	1847	5.47	5.47	0
Q9BUQ8_DDX23	ENST00000608317.1	1756	1847	5.45	5.45	0
O43290_SART1	ENST00000608317.1	1756	1847	5.27	5.27	0
Q9H501_ESF1	ENST00000608317.1	1756	1847	5.26	5.26	0
Q7KZ85_SUPT6H	ENST00000608317.1	1756	1847	5.25	5.25	0
Q9BUQ8_DDX23	ENST00000608317.1	1801	1892	5.25	5.25	0
Q9NRA8_EIF4ENIF1	ENST00000608317.1	1756	1847	5.22	5.22	0
Q9NRA8_EIF4ENIF1	ENST00000608317.1	1801	1892	5.21	5.21	0
P36776_LONP1	ENST00000608317.1	1801	1892	5.19	5.19	0
Q9UGP8_SEC63	ENST00000608317.1	1801	1892	5.12	5.12	0
P49589_CARS1	ENST00000608317.1	1801	1892	5.12	5.12	0
Q13206_DDX10	ENST00000608317.1	1801	1892	5.12	5.12	0
Q96Q15_SMG1	ENST00000608317.1	1756	1847	5.11	5.11	0
Q15022_SUZ12	ENST00000608317.1	1761	1852	5.09	5.09	0
Q9NRR4_DROSHA	ENST00000608317.1	1756	1847	5.07	5.07	0
P54253_ATXN1	ENST00000608317.1	1761	1852	5.06	5.06	0
Q04637_EIF4G1	ENST00000608317.1	1756	1847	5.04	5.04	0
P36776_LONP1	ENST00000608317.1	1761	1852	5.04	5.04	0
Q7KZ85_SUPT6H	ENST00000608317.1	1801	1892	5.02	5.02	0
Q9UGP8_SEC63	ENST00000608317.1	1756	1847	5.02	5.02	0
Q04637_EIF4G1	ENST00000608317.1	1801	1892	5	5	0
O14776_TCERG1	ENST00000608317.1	1801	1892	5	5	0
Q9BUQ8_DDX23	ENST00000608317.1	1761	1852	4.98	4.98	0
Q96KR1_ZFR	ENST00000608317.1	1756	1847	4.92	4.92	0
Q92900_UPF1	ENST00000608317.1	1801	1892	4.9	4.9	0
Q6PKG0_LARP1	ENST00000608317.1	1801	1892	4.88	4.88	0
P49589_CARS1	ENST00000608317.1	1756	1847	4.87	4.87	0
Q9H2U1_DHX36	ENST00000608317.1	1756	1847	4.83	4.83	0
Q13206_DDX10	ENST00000608317.1	1756	1847	4.83	4.83	0
P49792_RANBP2	ENST00000608317.1	1801	1892	4.82	4.82	0
Q96KR1_ZFR	ENST00000608317.1	1801	1892	4.8	4.8	0
Q7KZ85_SUPT6H	ENST00000608317.1	1761	1852	4.8	4.8	0
Q9NRR4_DROSHA	ENST00000608317.1	1761	1852	4.79	4.79	0
Q08211_DHX9	ENST00000608317.1	1756	1847	4.79	4.79	0
Q7L014_DDX46	ENST00000608317.1	1756	1847	4.79	4.79	0
P49792_RANBP2	ENST00000608317.1	1756	1847	4.76	4.76	0
Q96Q15_SMG1	ENST00000608317.1	1761	1852	4.76	4.76	0
Q9NRA8_EIF4ENIF1	ENST00000608317.1	1761	1852	4.75	4.75	0
O43290_SART1	ENST00000608317.1	1761	1852	4.73	4.73	0
P35221_CTNNA1	ENST00000608317.1	1801	1892	4.72	4.72	0
P46459_NSF	ENST00000608317.1	1801	1892	4.71	4.71	0
O14776_TCERG1	ENST00000608317.1	1756	1847	4.7	4.7	0
Q96Q15_SMG1	ENST00000608317.1	1801	1892	4.69	4.69	0
Q9H501_ESF1	ENST00000608317.1	1761	1852	4.68	4.68	0
Q13435_SF3B2	ENST00000608317.1	1756	1847	4.68	4.68	0
O43719_HTATSF1	ENST00000608317.1	1801	1892	4.67	4.67	0
O60293_ZFC3H1	ENST00000608317.1	1801	1892	4.67	4.67	0
Q6Y7W6_GIGYF2	ENST00000608317.1	1756	1847	4.67	4.67	0
Q9UIF8_BAZ2B	ENST00000608317.1	1801	1892	4.66	4.66	0
Q9ULW0_TPX2	ENST00000608317.1	1801	1892	4.65	4.65	0
Q7L014_DDX46	ENST00000608317.1	1801	1892	4.64	4.64	0
Q9UPT8_ZC3H4	ENST00000608317.1	1756	1847	4.62	4.62	0
Q9H2U1_DHX36	ENST00000608317.1	1801	1892	4.6	4.6	0
O75643_SNRNP200	ENST00000608317.1	1801	1892	4.59	4.59	0
Q15022_SUZ12	ENST00000608317.1	1491	1582	4.57	4.57	0
O75643_SNRNP200	ENST00000608317.1	1756	1847	4.56	4.56	0
Q15022_SUZ12	ENST00000608317.1	1486	1577	4.56	4.56	0
Q08211_DHX9	ENST00000608317.1	1801	1892	4.54	4.54	0
Q9H2U1_DHX36	ENST00000608317.1	1761	1852	4.54	4.54	0
P54253_ATXN1	ENST00000608317.1	1491	1582	4.53	4.53	0
Q5T7N2_L1TD1	ENST00000608317.1	1801	1892	4.52	4.52	0
P54253_ATXN1	ENST00000608317.1	1486	1577	4.51	4.51	0
O15514_POLR2D	ENST00000608317.1	1	92	4.51	4.51	0
Q8WYQ5_DGCR8	ENST00000608317.1	1756	1847	4.48	4.48	0
Q8WYQ5_DGCR8	ENST00000608317.1	1801	1892	4.46	4.46	0
Q04637_EIF4G1	ENST00000608317.1	1761	1852	4.45	4.45	0
Q9ULW0_TPX2	ENST00000608317.1	1756	1847	4.42	4.42	0
Q9UPT8_ZC3H4	ENST00000608317.1	1761	1852	4.42	4.42	0
Q92888_ARHGEF1	ENST00000608317.1	1801	1892	4.39	4.39	0
Q13435_SF3B2	ENST00000608317.1	1761	1852	4.39	4.39	0
Q96KR1_ZFR	ENST00000608317.1	1761	1852	4.38	4.38	0
P54277_PMS1	ENST00000608317.1	1801	1892	4.38	4.38	0
Q8TEX9_IPO4	ENST00000608317.1	1801	1892	4.38	4.38	0
P46459_NSF	ENST00000608317.1	1756	1847	4.35	4.35	0
Q9NRR4_DROSHA	ENST00000608317.1	1801	1892	4.35	4.35	0
P35221_CTNNA1	ENST00000608317.1	1756	1847	4.34	4.34	0
Q9UGP8_SEC63	ENST00000608317.1	1761	1852	4.34	4.34	0
Q08211_DHX9	ENST00000608317.1	1761	1852	4.34	4.34	0
Q9UIG0_BAZ1B	ENST00000608317.1	1756	1847	4.34	4.34	0
Q9BXT4_TDRD1	ENST00000608317.1	1801	1892	4.34	4.34	0
Q7L014_DDX46	ENST00000608317.1	1761	1852	4.33	4.33	0
Q9H501_ESF1	ENST00000608317.1	1491	1582	4.33	4.33	0
Q6Y7W6_GIGYF2	ENST00000608317.1	1761	1852	4.32	4.32	0
Q15393_SF3B3	ENST00000608317.1	1756	1847	4.32	4.32	0
O43290_SART1	ENST00000608317.1	1491	1582	4.32	4.32	0
P26639_TARS1	ENST00000608317.1	1801	1892	4.31	4.31	0
Q92900_UPF1	ENST00000608317.1	1756	1847	4.31	4.31	0
Q9HCE1_MOV10	ENST00000608317.1	1801	1892	4.3	4.3	0
Q96T21_SECISBP2	ENST00000608317.1	1756	1847	4.29	4.29	0
O94804_STK10	ENST00000608317.1	1801	1892	4.29	4.29	0
P49589_CARS1	ENST00000608317.1	1761	1852	4.29	4.29	0
Q00341_HDLBP	ENST00000608317.1	1756	1847	4.28	4.28	0
O43290_SART1	ENST00000608317.1	1486	1577	4.27	4.27	0
Q13206_DDX10	ENST00000608317.1	1761	1852	4.27	4.27	0
P26640_VARS1	ENST00000608317.1	1801	1892	4.26	4.26	0
P36776_LONP1	ENST00000608317.1	1486	1577	4.26	4.26	0
Q9H501_ESF1	ENST00000608317.1	1486	1577	4.25	4.25	0
Q9BUQ8_DDX23	ENST00000608317.1	1491	1582	4.24	4.24	0
Q15393_SF3B3	ENST00000608317.1	1801	1892	4.24	4.24	0
Q9BUQ8_DDX23	ENST00000608317.1	1486	1577	4.24	4.24	0
P49792_RANBP2	ENST00000608317.1	1761	1852	4.22	4.22	0
Q8IY21_DDX60	ENST00000608317.1	1801	1892	4.22	4.22	0
Q96T21_SECISBP2	ENST00000608317.1	1801	1892	4.22	4.22	0
Q9UIG0_BAZ1B	ENST00000608317.1	1801	1892	4.21	4.21	0
P36776_LONP1	ENST00000608317.1	1491	1582	4.21	4.21	0
Q92974_ARHGEF2	ENST00000608317.1	1801	1892	4.21	4.21	0
Q6P9B9_INTS5	ENST00000608317.1	1801	1892	4.21	4.21	0
O60293_ZFC3H1	ENST00000608317.1	1756	1847	4.2	4.2	0
Q6PKG0_LARP1	ENST00000608317.1	1756	1847	4.2	4.2	0
Q6Y7W6_GIGYF2	ENST00000608317.1	1801	1892	4.18	4.18	0
Q13435_SF3B2	ENST00000608317.1	1801	1892	4.17	4.17	0
Q9UKV3_ACIN1	ENST00000608317.1	1756	1847	4.16	4.16	0
Q6P9B9_INTS5	ENST00000608317.1	1756	1847	4.16	4.16	0
O43592_XPOT	ENST00000608317.1	1756	1847	4.15	4.15	0
Q9NRA8_EIF4ENIF1	ENST00000608317.1	1486	1577	4.15	4.15	0
Q00341_HDLBP	ENST00000608317.1	1801	1892	4.15	4.15	0
Q9BXT8_RNF17	ENST00000608317.1	1756	1847	4.14	4.14	0
O60763_USO1	ENST00000608317.1	1801	1892	4.14	4.14	0
Q9HCE1_MOV10	ENST00000608317.1	1756	1847	4.13	4.13	0
Q9NRA8_EIF4ENIF1	ENST00000608317.1	1491	1582	4.13	4.13	0
Q86WX3_RPS19BP1	ENST00000608317.1	1	92	4.12	4.12	0
Q9HCS7_XAB2	ENST00000608317.1	1801	1892	4.12	4.12	0
Q8TEX9_IPO4	ENST00000608317.1	1756	1847	4.12	4.12	0
Q9UGP8_SEC63	ENST00000608317.1	1491	1582	4.11	4.11	0
Q9BWU0_SLC4A1AP	ENST00000608317.1	1801	1892	4.11	4.11	0
Q9P2E3_ZNFX1	ENST00000608317.1	1756	1847	4.11	4.11	0
Q14692_BMS1	ENST00000608317.1	1801	1892	4.09	4.09	0
Q9UPT8_ZC3H4	ENST00000608317.1	1801	1892	4.09	4.09	0
O75400_PRPF40A	ENST00000608317.1	1801	1892	4.08	4.08	0
P26639_TARS1	ENST00000608317.1	1756	1847	4.08	4.08	0
Q7KZ85_SUPT6H	ENST00000608317.1	1486	1577	4.07	4.07	0
Q7KZ85_SUPT6H	ENST00000608317.1	1491	1582	4.06	4.06	0
P16383_GCFC2	ENST00000608317.1	1801	1892	4.06	4.06	0
Q9Y2W1_THRAP3	ENST00000608317.1	1756	1847	4.05	4.05	0
Q92974_ARHGEF2	ENST00000608317.1	1756	1847	4.04	4.04	0
Q14789_GOLGB1	ENST00000608317.1	1756	1847	4.04	4.04	0
Q5T7N2_L1TD1	ENST00000608317.1	1756	1847	4.04	4.04	0
Q8WYQ5_DGCR8	ENST00000608317.1	1761	1852	4.04	4.04	0
O75534_CSDE1	ENST00000608317.1	1801	1892	4.03	4.03	0
Q99459_CDC5L	ENST00000608317.1	1801	1892	4.03	4.03	0
P49589_CARS1	ENST00000608317.1	1491	1582	4.03	4.03	0
O75643_SNRNP200	ENST00000608317.1	1761	1852	4.03	4.03	0
O43592_XPOT	ENST00000608317.1	1801	1892	4.02	4.02	0
P46821_MAP1B	ENST00000608317.1	1801	1892	4.02	4.02	0
Q15022_SUZ12	ENST00000608317.1	1941	2032	4.01	4.01	0
Q04637_EIF4G1	ENST00000608317.1	1491	1582	4	4	0
Q13206_DDX10	ENST00000608317.1	1491	1582	4	4	0
O14776_TCERG1	ENST00000608317.1	1761	1852	4	4	0
Q9ULW0_TPX2	ENST00000608317.1	1761	1852	4	4	0
Q9Y2W1_THRAP3	ENST00000608317.1	1801	1892	4	4	0
Q9UIG0_BAZ1B	ENST00000608317.1	1761	1852	3.98	3.98	0
Q9UGP8_SEC63	ENST00000608317.1	1486	1577	3.98	3.98	0
Q9BXT4_TDRD1	ENST00000608317.1	1756	1847	3.98	3.98	0
Q92888_ARHGEF1	ENST00000608317.1	1756	1847	3.97	3.97	0
P43243_MATR3	ENST00000608317.1	1801	1892	3.97	3.97	0
P26640_VARS1	ENST00000608317.1	1756	1847	3.97	3.97	0
P09327_VIL1	ENST00000608317.1	1801	1892	3.97	3.97	0
Q9UKV3_ACIN1	ENST00000608317.1	1801	1892	3.96	3.96	0
Q04637_EIF4G1	ENST00000608317.1	1486	1577	3.96	3.96	0
P54253_ATXN1	ENST00000608317.1	1941	2032	3.95	3.95	0
O14776_TCERG1	ENST00000608317.1	1491	1582	3.95	3.95	0
Q8IXM3_MRPL41	ENST00000608317.1	1	92	3.95	3.95	0
O15514_POLR2D	ENST00000608317.1	51	142	3.94	3.94	0
Q8NCM8_DYNC2H1	ENST00000608317.1	1801	1892	3.94	3.94	0
P49589_CARS1	ENST00000608317.1	1486	1577	3.94	3.94	0
Q14789_GOLGB1	ENST00000608317.1	1801	1892	3.93	3.93	0
Q9BXT8_RNF17	ENST00000608317.1	1801	1892	3.93	3.93	0
Q14697_GANAB	ENST00000608317.1	1801	1892	3.91	3.91	0
Q9UIF8_BAZ2B	ENST00000608317.1	1756	1847	3.9	3.9	0
Q13206_DDX10	ENST00000608317.1	1486	1577	3.9	3.9	0
Q9Y6K5_OAS3	ENST00000608317.1	1801	1892	3.9	3.9	0
P53618_COPB1	ENST00000608317.1	1801	1892	3.89	3.89	0
Q96Q15_SMG1	ENST00000608317.1	1486	1577	3.88	3.88	0
P16383_GCFC2	ENST00000608317.1	1756	1847	3.88	3.88	0
Q13901_C1D	ENST00000608317.1	1	92	3.88	3.88	0
Q8IX12_CCAR1	ENST00000608317.1	1801	1892	3.88	3.88	0
Q8IY21_DDX60	ENST00000608317.1	1756	1847	3.87	3.87	0
Q15022_SUZ12	ENST00000608317.1	1131	1222	3.87	3.87	0
P54253_ATXN1	ENST00000608317.1	1131	1222	3.87	3.87	0
Q8NCM8_DYNC2H1	ENST00000608317.1	1756	1847	3.86	3.86	0
Q15022_SUZ12	ENST00000608317.1	1806	1897	3.86	3.86	0
Q00341_HDLBP	ENST00000608317.1	1761	1852	3.86	3.86	0
O60522_TDRD6	ENST00000608317.1	1801	1892	3.86	3.86	0
Q9P2E3_ZNFX1	ENST00000608317.1	1801	1892	3.86	3.86	0
Q96KR1_ZFR	ENST00000608317.1	1491	1582	3.86	3.86	0
O60287_URB1	ENST00000608317.1	1801	1892	3.84	3.84	0
P83876_TXNL4A	ENST00000608317.1	1	92	3.84	3.84	0
Q9BXT8_RNF17	ENST00000608317.1	1761	1852	3.84	3.84	0
Q15393_SF3B3	ENST00000608317.1	1761	1852	3.83	3.83	0
Q9Y6K5_OAS3	ENST00000608317.1	1756	1847	3.83	3.83	0
P49792_RANBP2	ENST00000608317.1	1491	1582	3.82	3.82	0
P09874_PARP1	ENST00000608317.1	1801	1892	3.82	3.82	0
Q9UK61_TASOR	ENST00000608317.1	1801	1892	3.82	3.82	0
Q7Z2Z2_EFL1	ENST00000608317.1	1801	1892	3.81	3.81	0
Q96KR1_ZFR	ENST00000608317.1	1486	1577	3.81	3.81	0
Q5JTZ9_AARS2	ENST00000608317.1	1801	1892	3.81	3.81	0
Q9UKV3_ACIN1	ENST00000608317.1	1761	1852	3.8	3.8	0
Q15022_SUZ12	ENST00000608317.1	1936	2027	3.8	3.8	0
Q96T21_SECISBP2	ENST00000608317.1	1761	1852	3.8	3.8	0
O15042_U2SURP	ENST00000608317.1	1801	1892	3.8	3.8	0
Q9P2M7_CGN	ENST00000608317.1	1801	1892	3.79	3.79	0
Q96Q15_SMG1	ENST00000608317.1	1491	1582	3.79	3.79	0
Q8WXH0_SYNE2	ENST00000608317.1	1801	1892	3.79	3.79	0
O75400_PRPF40A	ENST00000608317.1	1756	1847	3.79	3.79	0
Q9H583_HEATR1	ENST00000608317.1	1801	1892	3.79	3.79	0
O14776_TCERG1	ENST00000608317.1	1486	1577	3.79	3.79	0
Q99590_SCAF11	ENST00000608317.1	1801	1892	3.79	3.79	0
Q7Z5L2_R3HCC1L	ENST00000608317.1	1756	1847	3.78	3.78	0
P46821_MAP1B	ENST00000608317.1	1756	1847	3.78	3.78	0
Q96HW7_INTS4	ENST00000608317.1	1801	1892	3.78	3.78	0
O75534_CSDE1	ENST00000608317.1	1756	1847	3.78	3.78	0
P54253_ATXN1	ENST00000608317.1	1806	1897	3.77	3.77	0
O43592_XPOT	ENST00000608317.1	1761	1852	3.77	3.77	0
O43707_ACTN4	ENST00000608317.1	1801	1892	3.77	3.77	0
P35221_CTNNA1	ENST00000608317.1	1761	1852	3.77	3.77	0
P49792_RANBP2	ENST00000608317.1	1486	1577	3.76	3.76	0
O43719_HTATSF1	ENST00000608317.1	1756	1847	3.76	3.76	0
O75817_POP7	ENST00000608317.1	1	92	3.76	3.76	0
P36776_LONP1	ENST00000608317.1	1941	2032	3.76	3.76	0
O15514_POLR2D	ENST00000608317.1	6	97	3.75	3.75	0
Q14697_GANAB	ENST00000608317.1	1756	1847	3.75	3.75	0
Q9BUQ8_DDX23	ENST00000608317.1	1941	2032	3.75	3.75	0
Q9H501_ESF1	ENST00000608317.1	1131	1222	3.75	3.75	0
O43290_SART1	ENST00000608317.1	1941	2032	3.75	3.75	0
O75116_ROCK2	ENST00000608317.1	1801	1892	3.75	3.75	0
Q69YN4_VIRMA	ENST00000608317.1	1801	1892	3.74	3.74	0
Q9NRR4_DROSHA	ENST00000608317.1	1486	1577	3.74	3.74	0
Q7Z2Z2_EFL1	ENST00000608317.1	1756	1847	3.74	3.74	0
Q7L014_DDX46	ENST00000608317.1	1486	1577	3.74	3.74	0
P54253_ATXN1	ENST00000608317.1	1936	2027	3.74	3.74	0
O60763_USO1	ENST00000608317.1	1756	1847	3.74	3.74	0
O14787_TNPO2	ENST00000608317.1	1801	1892	3.73	3.73	0
P46459_NSF	ENST00000608317.1	1761	1852	3.73	3.73	0
Q92900_UPF1	ENST00000608317.1	1491	1582	3.73	3.73	0
Q9H2U1_DHX36	ENST00000608317.1	1486	1577	3.73	3.73	0
Q58A45_PAN3	ENST00000608317.1	1801	1892	3.73	3.73	0
P43243_MATR3	ENST00000608317.1	1756	1847	3.72	3.72	0
Q9P2E3_ZNFX1	ENST00000608317.1	1761	1852	3.72	3.72	0
Q7L014_DDX46	ENST00000608317.1	1491	1582	3.72	3.72	0
Q9H501_ESF1	ENST00000608317.1	1941	2032	3.72	3.72	0
Q9NR97_TLR8	ENST00000608317.1	1801	1892	3.71	3.71	0
Q6P9B9_INTS5	ENST00000608317.1	1761	1852	3.7	3.7	0
Q6PKG0_LARP1	ENST00000608317.1	1491	1582	3.7	3.7	0
Q99459_CDC5L	ENST00000608317.1	1756	1847	3.69	3.69	0
O15514_POLR2D	ENST00000608317.1	271	362	3.68	3.68	0
P62244_RPS15A	ENST00000608317.1	1	92	3.68	3.68	0
O43290_SART1	ENST00000608317.1	1131	1222	3.68	3.68	0
Q96EK7_FAM120B	ENST00000608317.1	1801	1892	3.68	3.68	0
Q7KZF4_SND1	ENST00000608317.1	1801	1892	3.68	3.68	0
Q08211_DHX9	ENST00000608317.1	1491	1582	3.68	3.68	0
P54277_PMS1	ENST00000608317.1	1756	1847	3.68	3.68	0
P46459_NSF	ENST00000608317.1	1491	1582	3.67	3.67	0
P35221_CTNNA1	ENST00000608317.1	1491	1582	3.67	3.67	0
Q9H2U1_DHX36	ENST00000608317.1	1491	1582	3.67	3.67	0
Q9Y5B9_SUPT16H	ENST00000608317.1	1801	1892	3.67	3.67	0
Q9UGP8_SEC63	ENST00000608317.1	1131	1222	3.67	3.67	0
O15514_POLR2D	ENST00000608317.1	316	407	3.67	3.67	0
Q08211_DHX9	ENST00000608317.1	1486	1577	3.67	3.67	0
O75643_SNRNP200	ENST00000608317.1	1491	1582	3.66	3.66	0
Q8WUQ7_CACTIN	ENST00000608317.1	1756	1847	3.66	3.66	0
Q9NQC3_RTN4	ENST00000608317.1	1756	1847	3.66	3.66	0
P09327_VIL1	ENST00000608317.1	1756	1847	3.65	3.65	0
Q9NRA8_EIF4ENIF1	ENST00000608317.1	1941	2032	3.65	3.65	0
Q9Y678_COPG1	ENST00000608317.1	1801	1892	3.65	3.65	0
Q7Z5L2_R3HCC1L	ENST00000608317.1	1801	1892	3.64	3.64	0
Q9BYX4_IFIH1	ENST00000608317.1	1801	1892	3.63	3.63	0
P78344_EIF4G2	ENST00000608317.1	1801	1892	3.63	3.63	0
O43399_TPD52L2	ENST00000608317.1	1	92	3.63	3.63	0
Q92900_UPF1	ENST00000608317.1	1761	1852	3.63	3.63	0
O15514_POLR2D	ENST00000608317.1	276	367	3.63	3.63	0
O60293_ZFC3H1	ENST00000608317.1	1491	1582	3.63	3.63	0
P53618_COPB1	ENST00000608317.1	1756	1847	3.63	3.63	0
Q92834_RPGR	ENST00000608317.1	1801	1892	3.63	3.63	0
Q6ZP01_RBM44	ENST00000608317.1	1756	1847	3.62	3.62	0
Q14789_GOLGB1	ENST00000608317.1	1761	1852	3.62	3.62	0
Q9NRR4_DROSHA	ENST00000608317.1	1491	1582	3.62	3.62	0
P55769_SNU13	ENST00000608317.1	1	92	3.62	3.62	0
P37108_SRP14	ENST00000608317.1	1	92	3.61	3.61	0
Q92620_DHX38	ENST00000608317.1	1801	1892	3.61	3.61	0
Q9BUQ8_DDX23	ENST00000608317.1	1131	1222	3.61	3.61	0
Q05682_CALD1	ENST00000608317.1	1801	1892	3.61	3.61	0
Q8NDT2_RBM15B	ENST00000608317.1	1801	1892	3.6	3.6	0
P24928_POLR2A	ENST00000608317.1	1801	1892	3.6	3.6	0
P36776_LONP1	ENST00000608317.1	1131	1222	3.6	3.6	0
O95373_IPO7	ENST00000608317.1	1801	1892	3.6	3.6	0
Q9BZJ0_CRNKL1	ENST00000608317.1	1801	1892	3.6	3.6	0
Q9HCG8_CWC22	ENST00000608317.1	1801	1892	3.6	3.6	0
O00410_IPO5	ENST00000608317.1	1801	1892	3.6	3.6	0
O43290_SART1	ENST00000608317.1	1806	1897	3.6	3.6	0
Q9NQC3_RTN4	ENST00000608317.1	1801	1892	3.59	3.59	0
Q9ULW0_TPX2	ENST00000608317.1	1491	1582	3.59	3.59	0
Q14692_BMS1	ENST00000608317.1	1756	1847	3.59	3.59	0
Q9H501_ESF1	ENST00000608317.1	1806	1897	3.59	3.59	0
O75643_SNRNP200	ENST00000608317.1	1486	1577	3.59	3.59	0
Q86US8_SMG6	ENST00000608317.1	1801	1892	3.58	3.58	0
P05023_ATP1A1	ENST00000608317.1	1801	1892	3.58	3.58	0
Q5JTZ9_AARS2	ENST00000608317.1	1756	1847	3.58	3.58	0
Q7KZ85_SUPT6H	ENST00000608317.1	1941	2032	3.58	3.58	0
P46087_NOP2	ENST00000608317.1	1801	1892	3.58	3.58	0
Q8WUQ7_CACTIN	ENST00000608317.1	1801	1892	3.57	3.57	0
Q92900_UPF1	ENST00000608317.1	1486	1577	3.57	3.57	0
Q9UJC3_HOOK1	ENST00000608317.1	1801	1892	3.57	3.57	0
Q6PKG0_LARP1	ENST00000608317.1	1761	1852	3.57	3.57	0
O15397_IPO8	ENST00000608317.1	1801	1892	3.56	3.56	0
Q14980_NUMA1	ENST00000608317.1	1801	1892	3.56	3.56	0
Q9ULW0_TPX2	ENST00000608317.1	1486	1577	3.56	3.56	0
Q92974_ARHGEF2	ENST00000608317.1	1761	1852	3.56	3.56	0
Q9HCG8_CWC22	ENST00000608317.1	1756	1847	3.55	3.55	0
Q6PKG0_LARP1	ENST00000608317.1	1486	1577	3.55	3.55	0
Q6ZU64_CFAP65	ENST00000608317.1	1756	1847	3.55	3.55	0
Q92973_TNPO1	ENST00000608317.1	1801	1892	3.55	3.55	0
Q9HCE1_MOV10	ENST00000608317.1	1761	1852	3.55	3.55	0
P26639_TARS1	ENST00000608317.1	1761	1852	3.54	3.54	0
Q9C0B9_ZCCHC2	ENST00000608317.1	1756	1847	3.54	3.54	0
Q9UIF8_BAZ2B	ENST00000608317.1	1491	1582	3.54	3.54	0
O14787_TNPO2	ENST00000608317.1	1756	1847	3.54	3.54	0
Q9UK61_TASOR	ENST00000608317.1	1756	1847	3.54	3.54	0
P78316_NOP14	ENST00000608317.1	1801	1892	3.54	3.54	0
P07814_EPRS1	ENST00000608317.1	1801	1892	3.54	3.54	0
P35221_CTNNA1	ENST00000608317.1	1486	1577	3.54	3.54	0
Q8TDD1_DDX54	ENST00000608317.1	1756	1847	3.54	3.54	0
P52758_RIDA	ENST00000608317.1	1	92	3.54	3.54	0
Q8WYQ5_DGCR8	ENST00000608317.1	1491	1582	3.53	3.53	0
Q9NRA8_EIF4ENIF1	ENST00000608317.1	1131	1222	3.53	3.53	0
Q9Y2W1_THRAP3	ENST00000608317.1	1761	1852	3.53	3.53	0
Q6ZU64_CFAP65	ENST00000608317.1	1801	1892	3.53	3.53	0
O43290_SART1	ENST00000608317.1	1936	2027	3.53	3.53	0
Q6ZP01_RBM44	ENST00000608317.1	1801	1892	3.53	3.53	0
Q9BUQ8_DDX23	ENST00000608317.1	1936	2027	3.53	3.53	0
Q8WYQ5_DGCR8	ENST00000608317.1	1486	1577	3.53	3.53	0
Q9Y2L1_DIS3	ENST00000608317.1	1801	1892	3.53	3.53	0
P46459_NSF	ENST00000608317.1	1486	1577	3.52	3.52	0
Q8TEX9_IPO4	ENST00000608317.1	1761	1852	3.52	3.52	0
O14776_TCERG1	ENST00000608317.1	1131	1222	3.52	3.52	0
Q04637_EIF4G1	ENST00000608317.1	1131	1222	3.52	3.52	0
Q13435_SF3B2	ENST00000608317.1	1486	1577	3.52	3.52	0
P36776_LONP1	ENST00000608317.1	1936	2027	3.51	3.51	0
Q86XP3_DDX42	ENST00000608317.1	1801	1892	3.51	3.51	0
Q9BQ52_ELAC2	ENST00000608317.1	1801	1892	3.51	3.51	0
Q7KZ85_SUPT6H	ENST00000608317.1	1131	1222	3.51	3.51	0
O43707_ACTN4	ENST00000608317.1	1756	1847	3.51	3.51	0
Q5T7N2_L1TD1	ENST00000608317.1	1491	1582	3.51	3.51	0
Q01082_SPTBN1	ENST00000608317.1	1801	1892	3.51	3.51	0
Q13395_TARBP1	ENST00000608317.1	1756	1847	3.5	3.5	0
Q8TEQ6_GEMIN5	ENST00000608317.1	1756	1847	3.5	3.5	0
P49589_CARS1	ENST00000608317.1	1131	1222	3.5	3.5	0
O43719_HTATSF1	ENST00000608317.1	1491	1582	3.5	3.5	0
Q14974_KPNB1	ENST00000608317.1	1801	1892	3.5	3.5	0
P62249_RPS16	ENST00000608317.1	1	92	3.5	3.5	0
Q9UII4_HERC5	ENST00000608317.1	1801	1892	3.5	3.5	0
Q9UGP8_SEC63	ENST00000608317.1	496	587	3.49	3.49	0
Q8NDT2_RBM15B	ENST00000608317.1	1756	1847	3.49	3.49	0
Q8NI36_WDR36	ENST00000608317.1	1801	1892	3.49	3.49	0
Q9BWU0_SLC4A1AP	ENST00000608317.1	1756	1847	3.49	3.49	0
Q04637_EIF4G1	ENST00000608317.1	1941	2032	3.48	3.48	0
Q6Y7W6_GIGYF2	ENST00000608317.1	1486	1577	3.48	3.48	0
Q9H501_ESF1	ENST00000608317.1	1936	2027	3.47	3.47	0
Q13439_GOLGA4	ENST00000608317.1	1801	1892	3.47	3.47	0
Q9UPT8_ZC3H4	ENST00000608317.1	1486	1577	3.47	3.47	0
Q9Y6K5_OAS3	ENST00000608317.1	1761	1852	3.47	3.47	0
O94804_STK10	ENST00000608317.1	1756	1847	3.46	3.46	0
Q92797_SYMPK	ENST00000608317.1	1801	1892	3.46	3.46	0
Q9H0D6_XRN2	ENST00000608317.1	1801	1892	3.46	3.46	0
Q8TDD1_DDX54	ENST00000608317.1	1801	1892	3.46	3.46	0
Q13206_DDX10	ENST00000608317.1	1131	1222	3.46	3.46	0
Q92973_TNPO1	ENST00000608317.1	1756	1847	3.46	3.46	0
Q9UGP8_SEC63	ENST00000608317.1	1941	2032	3.46	3.46	0
Q8NCM8_DYNC2H1	ENST00000608317.1	1761	1852	3.46	3.46	0
Q9C0B9_ZCCHC2	ENST00000608317.1	1801	1892	3.45	3.45	0
P26640_VARS1	ENST00000608317.1	1761	1852	3.45	3.45	0
Q5QJE6_DNTTIP2	ENST00000608317.1	1801	1892	3.45	3.45	0
Q13395_TARBP1	ENST00000608317.1	1801	1892	3.45	3.45	0
Q9UII4_HERC5	ENST00000608317.1	1756	1847	3.45	3.45	0
P49589_CARS1	ENST00000608317.1	1941	2032	3.45	3.45	0
Q9HCK5_AGO4	ENST00000608317.1	1756	1847	3.45	3.45	0
Q6PUV4_CPLX2	ENST00000608317.1	1	92	3.45	3.45	0
Q9HCS7_XAB2	ENST00000608317.1	1756	1847	3.45	3.45	0
Q9BUQ8_DDX23	ENST00000608317.1	1806	1897	3.44	3.44	0
O60293_ZFC3H1	ENST00000608317.1	1761	1852	3.44	3.44	0
Q86WX3_RPS19BP1	ENST00000608317.1	51	142	3.44	3.44	0
O60293_ZFC3H1	ENST00000608317.1	1486	1577	3.44	3.44	0
Q96KR1_ZFR	ENST00000608317.1	1131	1222	3.44	3.44	0
Q12873_CHD3	ENST00000608317.1	1801	1892	3.43	3.43	0
Q6Y7W6_GIGYF2	ENST00000608317.1	1491	1582	3.43	3.43	0
Q659C4_LARP1B	ENST00000608317.1	1756	1847	3.43	3.43	0
P09874_PARP1	ENST00000608317.1	1756	1847	3.43	3.43	0
Q13206_DDX10	ENST00000608317.1	1941	2032	3.43	3.43	0
Q9NRA8_EIF4ENIF1	ENST00000608317.1	1936	2027	3.42	3.42	0
Q8TEX9_IPO4	ENST00000608317.1	1491	1582	3.42	3.42	0
Q96Q15_SMG1	ENST00000608317.1	1941	2032	3.42	3.42	0
Q9BWU0_SLC4A1AP	ENST00000608317.1	496	587	3.42	3.42	0
Q9BWU0_SLC4A1AP	ENST00000608317.1	501	592	3.42	3.42	0
Q9NR97_TLR8	ENST00000608317.1	1756	1847	3.42	3.42	0
O60522_TDRD6	ENST00000608317.1	1756	1847	3.42	3.42	0
Q86UP2_KTN1	ENST00000608317.1	1801	1892	3.42	3.42	0
Q9NYK1_TLR7	ENST00000608317.1	1756	1847	3.41	3.41	0
Q58A45_PAN3	ENST00000608317.1	1756	1847	3.41	3.41	0
P55145_MANF	ENST00000608317.1	1	92	3.41	3.41	0
P36776_LONP1	ENST00000608317.1	1806	1897	3.41	3.41	0
P42704_LRPPRC	ENST00000608317.1	1801	1892	3.41	3.41	0
Q8NI36_WDR36	ENST00000608317.1	1756	1847	3.41	3.41	0
Q9UJC3_HOOK1	ENST00000608317.1	1756	1847	3.41	3.41	0
Q13435_SF3B2	ENST00000608317.1	1491	1582	3.41	3.41	0
Q92888_ARHGEF1	ENST00000608317.1	1491	1582	3.4	3.4	0
Q9NRA8_EIF4ENIF1	ENST00000608317.1	1806	1897	3.4	3.4	0
O14776_TCERG1	ENST00000608317.1	496	587	3.4	3.4	0
Q8WW12_PCNP	ENST00000608317.1	1	92	3.4	3.4	0
Q15393_SF3B3	ENST00000608317.1	1491	1582	3.4	3.4	0
Q7Z406_MYH14	ENST00000608317.1	1801	1892	3.39	3.39	0
P83876_TXNL4A	ENST00000608317.1	51	142	3.39	3.39	0
Q7Z5L2_R3HCC1L	ENST00000608317.1	1761	1852	3.39	3.39	0
Q5T7N2_L1TD1	ENST00000608317.1	496	587	3.39	3.39	0
Q9BXT4_TDRD1	ENST00000608317.1	1491	1582	3.39	3.39	0
[truncated: 201,853+ more rows]

## Sheet: Supplementary Table 8
Supplementary Table 8 Primers and probes employed in this study
[truncated: 53 more rows]
